# Supplementary material for: Changes in the vaginal microbiota associated with primary ovarian failure
Source: BMC Microbiol. 2020 Jul 29;20:230. doi: 10.1186/s12866-020-01918-0 (PMC7392721; doi:10.1186/s12866-020-01918-0)
Supplement: Supplementary file 1 — Additional file 1: Table S1. Genera abundance. [file 12866_2020_1918_MOESM1_ESM.xlsx]

## Sheet: Sheet1
tax_name	VM-2-POF	VM-4-POF	VM-6-POF	VM-8-POF	VM-10-POF	VM-11-POF	VM-12-POF	VM-15-POF	VM-17-POF	VM-19-POF	VM-20-POF	VM-21-POF	VM-25-POF	VM-26-POF	VM-29-POF	VM-30-POF	VM-32-POF	VM-33-POF	VM-37-POF	VM-38-POF	VM-41-POF	VM-44-POF	VM-2-V	VM-3-V	VM-4-V	VM-5-V	VM-6-V	VM-8-V	VM-9-V	VM-11-V	VM-12-V	VM-13-V	VM-16-V	VM-17-V	VM-19-V	VM-20-V	VM-21-V	VM-22-V	VM-23-V	VM-24-V	VM-25-V	VM-26-V	VM-28-V	VM-34-V	VM-35-V	VM-36-V	VM-37-V	VM-38-V	VM-39-V
Lactobacillus	82.9587	90.9439	23.2378	61.5289	0.135606	83.7437	55.4377	95.8309	97.3726	29.6587	98.5597	0.572699	81.5486	93.8326	97.0814	2.45751	0.0698941	79.4907	0.425017	98.9774	98.6649	1.0746	96.5061	54.7653	9.25722	89.1083	97.4623	90.2502	99.7629	93.218	99.3202	99.7117	88.2215	98.5381	96.5505	98.7566	89.8909	99.5403	97.3945	99.9891	99.3209	99.7994	95.987	99.5941	99.3279	89.9754	93.5642	92.6342	98.5579
Gardnerella	14.5959	0.00736269	0.0117481	36.158	60.0623	8.84004	28.8379	0.851439	0.0109629	0	0.0475216	0.0213693	5.95374	0	0.0987492	0.0183945	25.7541	15.2303	0.13923	0.00730434	0.00365778	0.146536	0.0769908	20.276	15.5865	0.00740933	0.0182829	0	0	3.2847	0	0	11.0993	0.0256467	0	0	0	0.0437812	0.908626	0	0.00730193	0	0.0220897	0.00365684	0.0109585	0	0	4.95675	0.0365083
Prevotella	0.343605	0.773082	9.29668	0.405613	0.487447	1.05684	3.27287	1.07531	0.730861	7.24151	0.32534	29.806	4.0872	0.505402	0.0987492	13.4427	43.2056	0.555292	0.714469	0.160695	0.270676	38.2282	0.381288	2.26827	23.3867	2.51917	0.442446	0.846646	0.0583686	0.982477	0.0584731	0.0182468	0.273833	0.179527	0.314592	0.106056	4.37498	0.0656719	0.492629	0.00364697	0.0474626	0.0620189	0.821	0.0255979	0.0401812	2.41239	0.572971	0.562105	0.427148
Bacteroides	0.573893	1.88485	11.9165	0.270409	0.729338	2.4733	0.383968	0.623899	0.496985	25.4775	0.270507	6.87666	1.13247	0.61161	0.866798	0.382606	0.301648	0.0146129	0.377386	0.168	0.160942	3.00178	1.26118	6.07051	0.0459643	0.88171	0.552143	3.12225	0.0693127	0.146638	0.0840551	0.0948836	0.0292088	0.263794	0.420675	0.234055	0.37101	0.0547265	0.0985258	0.00364697	0.200803	0.0328335	0.72896	0.0987347	0.200906	2.43445	1.05722	0.0219002	0.164288
Sneathia	0	0	0	0.372725	0	0	0	0	0	0	0	0	0	0	0	0.00367891	0.040465	0.412816	89.7153	0	0	0	0	0	0	0	0	0	0	0	0	0	0	0	0	0	0	0	0	0	0	0	0	0	0	0	0	0.0109501	0
Bifidobacterium	0.0328983	0.184067	0.360276	0.0146167	0.0696353	0.168801	0.0438821	0.02202	0.0328887	1.20902	0.0182775	2.0771	0.106976	0.249039	0.0658328	66.029	0.445115	0.0219194	4.89136	0.00365217	0.0146311	0.222025	0.0366623	2.36054	0.211436	0.0889119	0.0219394	0.271999	0.00364804	0.0146638	0.0109637	0.00364937	0.0073022	0.0512933	0.0731609	0.0694851	0.0183668	0.00364844	0.0145964	0	0.0219058	0	0.0441794	0.0255979	0.0109585	0.088258	0.0295727	0.00365003	0.04381
Atopobium	0.00365537	0	0.00783208	0.0292334	7.53894	0.0330263	0.106048	0	0	0	0	0.230789	0.077465	0.00366233	0.00365738	8.90295	0.312684	1.69145	0.00366394	0.00365217	0.0146311	0.230906	0	0.0192226	44.2315	0	0	0	0	0	0	0	0	0	0	0	0	0	0.0109473	0	0	0	0	0	0	0	0	0.408804	0.00365083
Escherichia/Shigella	0.0621413	1.66397	25.56	0.021925	0.0403152	0.0513743	0.0658232	0.0403699	0.0328887	1.42731	0.021933	1.92324	0.103287	0.0402857	0.124351	0.103009	0.0698941	0.00730647	0.0329755	0.00365217	0.0512089	0.732682	0.0916557	1.81462	0.0229822	0.129663	0.0219394	0.11876	0.00364804	0.00733192	0.0109637	0.0109481	0	0.0219829	0.0512126	0.0365711	0.0440804	0	0	0.00364697	0	0	0.0589058	0.0109705	0.0146113	0.0551613	0.569274	0.00365003	0.00730167
Dialister	0.00731074	0.0368134	1.47243	0.77103	0.623053	0.146784	1.41885	0.0513799	0.0401973	0.377818	0.0365551	6.60313	0.984913	0.135506	0.0109721	1.98661	3.5131	0.0438388	0.340747	0.0255652	0.0365778	11.3366	0.0256636	0.392142	4.29307	0.477902	0.0475355	0.145577	0	0.1723	0.00365457	0.0182468	0.0109533	0	0.0182902	0.00365711	0.708959	0	0.00729821	0	0.0182548	0.00729634	0.0294529	0	0.00365284	0.00735483	0.107201	0.211702	0
Porphyromonas	0.00365537	0.0147254	0.0822368	0.00730834	0.0183251	0.0954093	0.0255979	0.00733999	0.0109629	0.121741	0.0182775	18.2922	0.254528	0.00732467	0	0.077257	0.0147145	0.00365323	0.0183197	0	0.0109733	13.7034	0	0.00384453	0.0781394	0.0259326	0.00365658	0	0	0.0256617	0	0	0.0036511	0	0.00365805	0.00731422	0.202035	0	0	0	0	0.0109445	0.0368161	0	0	0	0.0147863	0.00730007	0
Veillonella	0.219322	0	0.0665727	0	0	0.0293567	0.0987347	0.00733999	0.135209	0.121741	0.0109665	0.0299171	0.00368881	0.106208	0.00731475	0.0919726	23.8964	0.292259	0.0109918	0.0365217	0	0.137655	0	0.169159	0	0.377876	0.00731315	0	0	0.120977	0	0	0	0.00732762	0	0	0	0	0	0	0	0	0	0	0	0.00735483	0.0295727	0	0.0292067
Aerococcus	0	0	0	0.00365417	15.2281	0.00733918	4.93674	0	0	0	0	0	0.0331993	0	0	0	0	1.812	0.00732789	0	0	0.190941	0	0.00768906	0	0	0	0	0	0	0	0	0.124137	0	0	0	0	0	0.036491	0	0	0	0	0	0	0	0	0.0401504	0
Lachnospiracea_incertae_sedis	0.0584859	0.213518	0.653979	0.0511584	0.124611	0.187149	0.0731368	0.13212	0.036543	2.20394	0.0328995	0.525686	0.494301	0.0805713	0.109721	0.309028	0.0551795	0.00365323	0.0512952	0.0474782	0.0621822	0.590586	0.131984	0.430587	0.0229822	0.248213	0.0987275	0.0498027	0.0145921	0.0183298	0.0730914	0.0218962	0.0109533	0.0439657	0.0475546	0.065828	0.0624472	0.0401328	0.0255437	0	0.0146039	0.00729634	0.132538	0.0255979	0.0474868	0.139742	0.158953	0.0109501	0.00365083
Roseburia	0.116972	0.213518	0.904605	0.0694292	0.0989555	0.205497	0.0365684	0.10276	0.0255801	3.3206	0.0438661	0.66245	0.191818	0.087896	0.106064	0.275918	0.0515009	0.0182662	0.10259	0.0255652	0.0731556	0.639432	0.190644	0.445965	0.0459643	0.285259	0.135293	0.287323	0.00729607	0.0146638	0.076746	0.00364937	0.0146044	0.0256467	0.0365805	0.0767993	0.0918341	0.00364844	0.0036491	0	0.0146039	0.0109445	0.169354	0.0219411	0.021917	0.360387	0.136774	0.00365003	0
Faecalibacterium	0.0146215	0.353409	1.71131	0.00730834	0.150266	0.869693	0.0329116	0.23121	0.0511602	4.73532	0.0584881	0.995812	0.221329	0.0915583	0.0402311	0.4709	0.128752	0.0109597	0.0696149	0.0620868	0.0365778	0.852575	0.150315	1.28407	0.0367715	0.322306	0.157233	0.229859	0	0.0623213	0.0694368	0.0182468	0.0109533	0.0989228	0.117057	0.120685	0.146935	0	0.0328419	0	0.0292077	0.0109445	0.346072	0.0109705	0.0292227	0.364064	0.266154	0.0219002	0.0401592
Campylobacter	0.00365537	0.0257694	0.450345	0.00730834	0.0293201	0.062383	0.332773	0.02202	0.0401973	0.0419798	0.00731101	9.56065	0.379948	0.00366233	0	0	0	0	0.065951	0.00365217	0.00365778	5.92806	0	0	0.0275786	0.0185233	0.0146263	0.00766195	0	0.0293277	0	0.00364937	0.0036511	0	0	0.00365711	0.242442	0	0	0	0	0.00729634	0.00368161	0	0	0	0.0110898	0.0401504	0
Streptococcus	0.00365537	0.0257694	0.920269	0.00730834	7.04416	0.00366959	0.201126	0	0	0.142731	0	0.034191	0.00368881	0.252701	0.303562	0.522405	0.386257	0.00365323	0.79874	0.0146087	0	1.25222	0.00733245	0.0269117	0.0137893	0	0.00731315	0	0	0	0.00365457	0	0	0.0146552	1.81073	0	0.716306	0	0.0693329	0	0.0182548	0	0.00368161	0	0.00730567	0	0.0184829	0.204402	0
Anaerococcus	0.029243	0.220881	3.56751	0.021925	0.179586	0.223845	1.02392	0.02202	0.0694318	0.134335	0.014622	1.55569	0.442657	0.00732467	0.0109721	0.40468	0.213361	0	0.454329	0.0474782	0.0365778	2.53108	0	0.00384453	0.92848	1.06694	0.0804446	0.459717	0.00364804	0.293277	0.00365457	0.00364937	0.0036511	0.00732762	0.0365805	0.0109713	0.686919	0.0182422	0.0218946	0	0.0146039	0.0109445	0.0994036	0	0	0.0183871	0.0961112	0.105851	0
Peptoniphilus	0.0365537	0.0331321	0.466009	0.0255792	0.0586403	0.121096	0.226724	0.01835	0.0548145	0.159523	0.0328995	2.44893	0.313549	0.00732467	0	0.077257	0.297969	0	0.0696149	0.0365217	0.0292622	8.49911	0	0.00384453	0.0781394	0.677954	0.0109697	0.0191549	0.0109441	0.274947	0	0.00364937	0	0.0146552	0.0109741	0.00731422	0.308563	0.0109453	0.0255437	0	0	0.0109445	0.0368161	0	0	0	0.136774	0.102201	0.00365083
Clostridium XlVa	0.146215	0.220881	1.30404	0.0292334	0.0842954	0.205497	0.06948	0.19451	0.0694318	3.67323	0.0365551	0.760749	0.0627098	0.124519	0.13898	0.132441	0.0515009	0.00365323	0.0989265	0.0109565	0.0548667	0.688277	0.216307	0.622813	0.00919287	0.207461	0.106041	0.27583	0.00729607	0.0146638	0.0475094	0.00729874	0.0073022	0.0512933	0.0475546	0.0914277	0.040407	0.0145937	0.0145964	0	0.0255568	0	0.217215	0.0109705	0.0146113	0.161806	0.121987	0.0182502	0.04381
Other	0.78956	3.18436	18.0099	0.197325	7.29705	1.47518	3.37527	0.767029	0.789329	19.953	0.464249	17.0228	3.60397	3.85277	0.932631	4.31168	1.19188	0.38359	1.61213	0.365217	0.475511	10.0133	0.923889	9.03464	1.72366	3.55648	0.81176	3.91526	0.0583686	1.31974	0.237547	0.0802861	0.178904	0.655822	0.460914	0.409596	2.09382	0.204312	0.842943	0	0.266521	0.0291854	1.26279	0.171872	0.27031	3.97529	3.10883	0.631456	0.638896
[truncated: 3 more columns]
