# Supplementary material for: Changes in the vaginal microbiota associated with primary ovarian failure
Source: BMC Microbiol. 2020 Jul 29;20:230. doi: 10.1186/s12866-020-01918-0 (PMC7392721; doi:10.1186/s12866-020-01918-0)
Supplement: Supplementary file 2 — Additional file 2: Table S2. Per-sample Lactobacilli species abundance. [file 12866_2020_1918_MOESM2_ESM.xlsx]

## Sheet: Sheet1
tax_name	VM-2-V	VM-3-V	VM-4-V	VM-5-V	VM-6-V	VM-8-V	VM-9-V	VM-11-V	VM-12-V	VM-13-V	VM-16-V	VM-17-V	VM-19-V	VM-20-V	VM-21-V	VM-22-V	VM-23-V	VM-24-V	VM-25-V	VM-26-V	VM-28-V	VM-34-V	VM-35-V	VM-36-V	VM-37-V	VM-38-V	VM-39-V	VM-46-V	VM-47-V	VM-2-POF	VM-4-POF	VM-6-POF	VM-8-POF	VM-10-POF	VM-11-POF	VM-12-POF	VM-15-POF	VM-17-POF	VM-19-POF	VM-20-POF	VM-21-POF	VM-25-POF	VM-26-POF	VM-29-POF	VM-30-POF	VM-32-POF	VM-33-POF	VM-37-POF	VM-38-POF
Lactobacillus_gallinarum	0.132964	74.6578	53.426	4.91558	0.0712865	42.0961	15.9359	99.9843	0.242852	99.3815	3.09564	99.1894	99.9886	99.9185	46.9004	98.5925	0.093668	99.9854	0.242611	99.9781	0.011507	0.0881219	98.4775	0.122614	99.7827	99.9882	98.8443	98.8448	98.4839	99.5197	0.0931174	97.9763	0	46.875	99.8948	0.976253	99.8621	0.00750582	0.99094	31.0659	35.1145	99.9729	0.148316	99.0883	34.7305	21.0526	0.0137874	16.6667	98.0001
Lactobacillus_iners	84.3407	18.3363	45.9285	61.8648	99.8574	57.42	79.2153	0.0157307	98.4251	0.091498	96.8919	0.617215	0.0113667	0.0185158	0.00817294	0.260235	99.9063	0.01459	99.6361	0.021933	99.9808	99.8862	0.147102	99.8283	0.177788	0.00788053	0.751963	1.15147	0.163613	0.431813	99.8462	0.58309	77.9784	18.75	0.0964024	98.7599	0.0842557	99.9662	98.1172	67.8177	8.39695	0.0271407	99.84	0.0301398	0.299401	36.8421	99.9862	71.9298	1.60142
Lactobacillus_jensenii	15.5263	6.60583	0.0993049	33.149	0.0262635	0.0212242	4.8232	0	0.00367958	0.45749	0.00827712	0	0	0.0555473	0.00817294	1.11791	0	0	0	0	0	0	0.00367755	0	0	0.00394027	0	0	0	0.0132188	0.00404858	0	22.0097	0	0.00438193	0.0197889	0.0306384	0	0	0.293005	0	0	0	0	0	0	0	0	0.0036899
Lactobacillus_gasseri	0	0.0631801	0	0.0207935	0.0300154	0	0.025597	0	0	0	0.00413856	0.0557724	0	0.00370316	51.42	0.0293223	0	0	0.00735186	0	0	0	0	0.0326971	0.00395085	0	0.059268	0	0.04363	0	0.0121457	0.240096	0.0118779	6.25	0.00438193	0.00659631	0.0153192	0	0.283126	0.00370892	19.8473	0	0	0	0.149701	0	0	4.38596	0
Lactobacillus_reuteri	0	0.01404	0.546177	0	0	0	0	0	1.32833	0.0695385	0	0.118981	0	0	1.65502	0	0	0	0.110278	0	0.00383568	0.0183587	1.36437	0.00408714	0.0118526	0	0.325974	0.00370247	1.27618	0	0.00809717	0.154347	0	18.75	0	0.0395778	0	0.00750582	0.0424689	0.819672	6.87023	0	0.0078061	0.881588	0	15.7895	0	4.38596	0.394819
Lactobacillus_salivarius	0	0	0	0.0374283	0.0112558	0	0	0	0	0	0	0.0148727	0	0.00370316	0	0	0	0	0.00367593	0	0	0	0	0.00817428	0.0079017	0	0	0	0.0327225	0.0132188	0.0161943	0.0857486	0	3.125	0	0.00659631	0.00765961	0	0.0424689	0	11.4504	0	0	0	64.6707	5.26316	0	0	0
Lactobacillus_animalis	0	0.30186	0	0.0124761	0	0	0	0	0	0	0	0.00371816	0	0	0.00817294	0	0	0	0	0	0.00383568	0.00734349	0.0073551	0.00408714	0.0158034	0	0.0185213	0	0	0.0132188	0.00809717	0.274395	0	0	0	0	0	0.0112587	0.453001	0	13.7405	0	0	0	0	21.0526	0	2.63158	0
Lactobacillus_fermentum	0	0.02106	0	0	0	0.462688	0	0	0	0	0	0	0	0	0	0	0	0	0	0	0	0	0	0	0	0	0	0	0	0	0	0	0	0	0	0.191293	0	0	0	0	0	0	0	0	0	0	0	0	0
Lactobacillus_crustorum	0	0	0	0	0	0	0	0	0	0	0	0	0	0	0	0	0	0	0	0	0	0	0	0	0	0	0	0	0	0	0	0.685989	0	0	0	0	0	0	0	0	3.81679	0	0	0	0	0	0	0	0
Lactobacillus_agilis	0	0	0	0	0.00375192	0	0	0	0	0	0	0	0	0	0	0	0	0	0	0	0	0	0	0	0	0	0	0	0	0.00881251	0.0121457	0	0	6.25	0	0	0	0	0.0566251	0	0	0	0	0	0.149701	0	0	0	0
Lactobacillus_zeae	0	0	0	0	0	0	0	0	0	0	0	0	0	0	0	0	0	0	0	0	0	0	0	0	0	0	0	0	0	0	0	0	0	0	0	0	0	0.00750582	0.0141563	0	0.763359	0	0.00390305	0	0	0	0	0	0
Other	0	0	0	0	0	0	0	0	0	0	0	0	0	0	0	0	0	0	0	0	0	0	0	0	0	0	0	0	0	0	0	0	0	0	0	0	0	0	0	0	0	0	0	0	0	0	0	0	0
[truncated: 2 more columns]
