# Supplementary material for: Changes in the vaginal microbiota associated with primary ovarian failure
Source: BMC Microbiol. 2020 Jul 29;20:230. doi: 10.1186/s12866-020-01918-0 (PMC7392721; doi:10.1186/s12866-020-01918-0)
Supplement: Supplementary file 3 — Additional file 3: Table S3. MetaCyc annotation. [file 12866_2020_1918_MOESM3_ESM.xlsx]

## Sheet: Sheet1
biomarker_name	enrich_group	LDA score	pvalue	description
FOLSYN-PWY	POF	2.73044	0.0301495	superpathway of tetrahydrofolate biosynthesis and salvage
ASPASN-PWY	POF	2.48444	0.0418518	superpathway of L-aspartate and L-asparagine biosynthesis
PWY-7295			-	L-arabinose degradation IV
PWY0-1338	POF	2.4117	0.0134202	polymyxin resistance
PWY-5154	POF	2.81923	0.00249491	L-arginine biosynthesis III (via N-acetyl-L-citrulline)
PWY-7198			-	pyrimidine deoxyribonucleotides de novo biosynthesis IV
PWY-7199			-	pyrimidine deoxyribonucleosides salvage
THISYN-PWY	POF	2.69923	0.0203263	superpathway of thiamin diphosphate biosynthesis I
CATECHOL-ORTHO-CLEAVAGE-PWY	POF	2.38382	0.00692059	catechol degradation to &beta;-ketoadipate
PWY-6505			-	L-tryptophan degradation XII (Geobacillus)
PWY-7196	Control	2.58544	0.00775385	superpathway of pyrimidine ribonucleosides salvage
PWY-6507	POF	2.43917	0.0224756	4-deoxy-L-threo-hex-4-enopyranuronate degradation
METHANOGENESIS-PWY			-	methanogenesis from H2 and CO2
PWY-5088			-	L-glutamate degradation VIII (to propanoate)
GOLPDLCAT-PWY			-	superpathway of glycerol degradation to 1,3-propanediol
FAO-PWY			-	fatty acid &beta;-oxidation I
VALSYN-PWY	Control	2.95394	0.0174387	L-valine biosynthesis
P108-PWY	Control	2.92607	0.0165595	pyruvate fermentation to propanoate I
PWY-5705			-	allantoin degradation to glyoxylate III
P381-PWY			-	adenosylcobalamin biosynthesis II (late cobalt incorporation)
PWY-7228	Control	2.51833	0.0438029	superpathway of guanosine nucleotides de novo biosynthesis I
P125-PWY			-	superpathway of (R,R)-butanediol biosynthesis
PWY-7222			-	guanosine deoxyribonucleotides de novo biosynthesis II
P461-PWY	POF	2.52853	0.0287324	hexitol fermentation to lactate, formate, ethanol and acetate
PWY-7221	Control	2.48976	0.0301495	guanosine ribonucleotides de novo biosynthesis
PRPP-PWY			-	superpathway of histidine, purine, and pyrimidine biosynthesis
AST-PWY	POF	2.6312	0.0134202	L-arginine degradation II (AST pathway)
PWY-6948			-	sitosterol degradation to androstenedione
CALVIN-PWY			-	Calvin-Benson-Bassham cycle
P164-PWY			-	purine nucleobases degradation I (anaerobic)
PWY-6944			-	androstenedione degradation
PWY-2221			-	Entner-Doudoroff pathway III (semi-phosphorylative)
PWY-6385	Control	2.39547	0.0260694	peptidoglycan biosynthesis III (mycobacteria)
HCAMHPDEG-PWY			-	3-phenylpropanoate and 3-(3-hydroxyphenyl)propanoate degradation to 2-oxopent-4-enoate
PWY-6609	Control	2.70795	0.00460022	adenine and adenosine salvage III
PWY-6608	Control	2.81011	0.0141513	guanosine nucleotides degradation III
PWY-5918	Control	2.56082	0.0438029	superpathay of heme biosynthesis from glutamate
BRANCHED-CHAIN-AA-SYN-PWY	Control	2.76545	0.0287324	superpathway of branched amino acid biosynthesis
GLYCOGENSYNTH-PWY	POF	2.66984	0.0213775	glycogen biosynthesis I (from ADP-D-Glucose)
P163-PWY			0.0329422	L-lysine fermentation to acetate and butanoate
PWY-6282	POF	2.88998	0.00488147	palmitoleate biosynthesis I (from (5Z)-dodec-5-enoate)
PWY-5178			-	toluene degradation IV (aerobic) (via catechol)
ARGSYN-PWY	Control	2.45602	0.0248198	L-arginine biosynthesis I (via L-ornithine)
PWY-4722	POF	2.47443	0.0425087	creatinine degradation II
PWY0-1296			-	purine ribonucleosides degradation
PWY0-1297	Control	2.80686	0.00517819	superpathway of purine deoxyribonucleosides degradation
GALACTARDEG-PWY	POF	2.35854	0.00969477	D-galactarate degradation I
PWY-6737	Control	2.82146	0.0174387	starch degradation V
PWY-6731			-	starch degradation III
SUCSYN-PWY			-	sucrose biosynthesis I (from photosynthesis)
PWY-7392	Control	2.7643	0.00549111	taxadiene biosynthesis (engineered)
PWY-7391			-	isoprene biosynthesis II (engineered)
PWY0-1479	POF	2.5799	0.0381697	tRNA processing
PWY-7197	Control	2.34912	0.0399748	pyrimidine deoxyribonucleotide phosphorylation
PWY-5686			-	UMP biosynthesis
PWY-7013			-	L-1,2-propanediol degradation
PWY-6545	Control	2.97373	0.00488147	pyrimidine deoxyribonucleotides de novo biosynthesis III
P23-PWY			-	reductive TCA cycle I
ARG-POLYAMINE-SYN	POF	2.64913	0.00433372	not_found
PWY-7007	POF	2.08812	0.0141513	methyl ketone biosynthesis
PWY-5897	POF	2.51781	0.0114234	superpathway of menaquinol-11 biosynthesis
PWY-5896	POF	2.51772	0.00775385	superpathway of menaquinol-10 biosynthesis
METH-ACETATE-PWY			0.0293321	methanogenesis from acetate
TRPSYN-PWY	Control	2.31217	0.0479361	L-tryptophan biosynthesis
DENOVOPURINE2-PWY			-	superpathway of purine nucleotides de novo biosynthesis II
PWY-5898	POF	2.51781	0.0114234	superpathway of menaquinol-12 biosynthesis
PWY-7446			-	sulfoglycolysis
PWY-5747			-	2-methylcitrate cycle II
PWY-5744			-	glyoxylate assimilation
PWY-5743			-	3-hydroxypropanoate cycle
PWY-5741			0.0164739	ethylmalonyl-CoA pathway
POLYAMINSYN3-PWY			-	superpathway of polyamine biosynthesis II
TYRFUMCAT-PWY			-	L-tyrosine degradation I
PWY-6906			-	chitin derivatives degradation
PWY-6901			-	superpathway of glucose and xylose degradation
RHAMCAT-PWY	POF	2.42776	0.0134202	L-rhamnose degradation I
PWY-6641			-	superpathway of sulfolactate degradation
PWY-6167			0.0384157	flavin biosynthesis II (archaea)
PWY-6165			-	chorismate biosynthesis II (archaea)
PWY-6163			-	chorismate biosynthesis from 3-dehydroquinate
CRNFORCAT-PWY			-	creatinine degradation I
ARO-PWY			-	chorismate biosynthesis I
PWY-6565			-	superpathway of polyamine biosynthesis III
ARGSYNBSUB-PWY	Control	2.57915	0.0236225	L-arginine biosynthesis II (acetyl cycle)
PWY490-3			-	nitrate reduction VI (assimilatory)
PWY-6349			-	CDP-archaeol biosynthesis
PWY-5655			-	L-tryptophan degradation IX
PWY-5654			-	2-amino-3-carboxymuconate semialdehyde degradation to 2-oxopentenoate
PWY-6263			-	superpathway of menaquinol-8 biosynthesis II
PWY-6269			-	adenosylcobalamin salvage from cobinamide II
NONOXIPENT-PWY			-	pentose phosphate pathway (non-oxidative branch)
THRESYN-PWY			-	superpathway of L-threonine biosynthesis
DHGLUCONATE-PYR-CAT-PWY			0.0146418	glucose degradation (oxidative)
TRNA-CHARGING-PWY			-	tRNA charging
ORNDEG-PWY	POF	2.42662	0.0236225	superpathway of ornithine degradation
PWY-5384	POF	2.57354	0.0331647	sucrose degradation IV (sucrose phosphorylase)
NADSYN-PWY			0.0199868	NAD biosynthesis II (from tryptophan)
GLYCOLYSIS-E-D	Control	2.78863	0.00234251	superpathway of glycolysis and Entner-Doudoroff
P124-PWY	Control	2.97891	0.00917273	Bifidobacterium shunt
PWY0-1061	Control	2.72706	0.0127228	superpathway of L-alanine biosynthesis
PWY-5647			-	2-nitrobenzoate degradation I
PWY-5392			-	reductive TCA cycle II
PWY-6588			0.0458303	pyruvate fermentation to acetone
HSERMETANA-PWY	POF	2.65085	0.0316263	L-methionine biosynthesis III
PWY-7090			-	UDP-2,3-diacetamido-2,3-dideoxy-&alpha;-D-mannuronate biosynthesis
PWY-6467	POF	2.7159	0.00917273	Kdo transfer to lipid IVA III (Chlamydia)
LACTOSECAT-PWY			-	lactose and galactose degradation I
PWY-5850	POF	2.51772	0.00775385	superpathway of menaquinol-6 biosynthesis I
PWY-5857	POF	2.65303	0.00616866	ubiquinol-10 biosynthesis (prokaryotic)
PWY-5856	POF	2.65303	0.00616866	ubiquinol-9 biosynthesis (prokaryotic)
PWY-5855	POF	2.65303	0.00616866	ubiquinol-7 biosynthesis (prokaryotic)
PWY-6749			-	CMP-legionaminate biosynthesis I
FERMENTATION-PWY	POF	2.7507	0.0316263	mixed acid fermentation
SULFATE-CYS-PWY	POF	2.73444	0.0438029	superpathway of sulfate assimilation and cysteine biosynthesis
COBALSYN-PWY	Control	2.82191	0.0127228	adenosylcobalamin salvage from cobinamide I
AEROBACTINSYN-PWY			-	aerobactin biosynthesis
PWY-5028			-	L-histidine degradation II
PWY-5022	Control	2.8737	0.0273729	4-aminobutanoate degradation V
PWY-5789			-	3-hydroxypropanoate/4-hydroxybutanate cycle
REDCITCYC	POF	2.90254	0.00181435	TCA cycle VIII (helicobacter)
PWY-5417	POF	2.38997	0.00917273	catechol degradation III (ortho-cleavage pathway)
PWY-5415			-	catechol degradation I (meta-cleavage pathway)
PWY-5989	POF	2.87636	0.00488147	stearate biosynthesis II (bacteria and plants)
PWY-5419			-	catechol degradation to 2-oxopent-4-enoate II
PWY-7024			-	superpathway of the 3-hydroxypropanoate cycle
PWY-6519	POF	2.73847	0.00775385	8-amino-7-oxononanoate biosynthesis I
PWY-7229	Control	2.41209	0.0260694	superpathway of adenosine nucleotides de novo biosynthesis I
PWY-7187	POF	2.58072	0.0418518	pyrimidine deoxyribonucleotides de novo biosynthesis II
PWY-7184	POF	2.72962	0.0203263	pyrimidine deoxyribonucleotides de novo biosynthesis I
PWY-5097	Control	2.48889	0.0260694	L-lysine biosynthesis VI
PWY-6122	Control	2.4998	0.0331647	5-aminoimidazole ribonucleotide biosynthesis II
GALLATE-DEGRADATION-I-PWY			0.00817434	gallate degradation II
PWY-6121	Control	2.40221	0.0364344	5-aminoimidazole ribonucleotide biosynthesis I
PWY-6126	Control	2.40355	0.0273729	superpathway of adenosine nucleotides de novo biosynthesis II
GLYCOLYSIS	Control	2.65544	0.0149173	glycolysis I (from glucose 6-phosphate)
PWY-6125	Control	2.49142	0.0399748	superpathway of guanosine nucleotides de novo biosynthesis II
PWY-7220			-	adenosine deoxyribonucleotides de novo biosynthesis II
PWY-5737			-	(5R)-carbapenem carboxylate biosynthesis
PWYG-321	POF	2.9197	0.00488147	mycolate biosynthesis
PWY0-162			-	superpathway of pyrimidine ribonucleotides de novo biosynthesis
PWY0-166	POF	2.70447	0.0213775	superpathway of pyrimidine deoxyribonucleotides de novo biosynthesis (E. coli)
PWY-7234	Control	2.41645	0.0316263	inosine-5'-phosphate biosynthesis III
PWY-7237	Control	3.10913	0.0224756	myo-, chiro- and scillo-inositol degradation
P441-PWY	POF	2.63615	0.0224756	superpathway of N-acetylneuraminate degradation
PWY-7332			0.00429058	superpathway of UDP-N-acetylglucosamine-derived O-antigen building blocks biosynthesis
GLUCOSE1PMETAB-PWY	POF	2.46365	0.0287324	glucose and glucose-1-phosphate degradation
TEICHOICACID-PWY			-	teichoic acid (poly-glycerol) biosynthesis
GLYOXYLATE-BYPASS	Control	2.73168	0.010819	glyoxylate cycle
PWY-6386	Control	2.44829	0.0224756	UDP-N-acetylmuramoyl-pentapeptide biosynthesis II (lysine-containing)
PWY-6387	Control	2.38692	0.0287324	UDP-N-acetylmuramoyl-pentapeptide biosynthesis I (meso-diaminopimelate containing)
GLUCONEO-PWY	Control	2.68322	0.0193205	gluconeogenesis I
PWY-6383	Control	2.97255	0.00549111	mono-trans, poly-cis decaprenyl phosphate biosynthesis
PWY-6891	POF	2.51033	0.0114234	thiazole biosynthesis II (Bacillus)
PWY-6630	POF	2.73776	0.0120575	superpathway of L-tyrosine biosynthesis
ECASYN-PWY	POF	2.39738	0.0141513	enterobacterial common antigen biosynthesis
PROTOCATECHUATE-ORTHO-CLEAVAGE-PWY			-	protocatechuate degradation II (ortho-cleavage pathway)
PWY-7094	Control	2.80976	0.0479361	fatty acid salvage
PWY-7097			0.022002	vanillin and vanillate degradation I
THREOCAT-PWY			-	superpathway of L-threonine metabolism
LPSSYN-PWY			-	superpathway of lipopolysaccharide biosynthesis
PWY-7159			-	chlorophyllide a biosynthesis III (aerobic, light independent)
P241-PWY	POF	2.06965	0.0182177	coenzyme B biosynthesis
P162-PWY			0.0239457	L-glutamate degradation V (via hydroxyglutarate)
PWY-7098			0.022002	vanillin and vanillate degradation II
PWY0-1261			-	anhydromuropeptides recycling
PWY-3781	Control	3.59045	0.0165595	aerobic respiration I (cytochrome c)
PWY-6708	POF	2.65303	0.00616866	ubiquinol-8 biosynthesis (prokaryotic)
PWY0-862	POF	2.8742	0.00460022	(5Z)-dodec-5-enoate biosynthesis
PWY-6317	Control	2.87256	0.0127228	galactose degradation I (Leloir pathway)
PWY-6703	POF	2.67073	0.0183585	preQ0 biosynthesis
PWY-6700	POF	2.74192	0.0149173	queuosine biosynthesis
PYRIDNUCSAL-PWY	Control	2.64517	0.0157196	NAD salvage pathway I
HOMOSER-METSYN-PWY			-	L-methionine biosynthesis I
HEME-BIOSYNTHESIS-II			-	heme biosynthesis I (aerobic)
PWY0-1586	POF	2.78235	0.0183585	peptidoglycan maturation (meso-diaminopimelate containing)
PWY-5920			-	superpathway of heme biosynthesis from glycine
PWY-5104	POF	2.81708	0.0331647	L-isoleucine biosynthesis IV
PWY-5101	Control	2.92031	0.0183585	L-isoleucine biosynthesis II
PWY-5100			-	pyruvate fermentation to acetate and lactate II
PWY-5103	Control	2.64838	0.0347667	L-isoleucine biosynthesis III
PWY-4984	POF	2.45089	0.0399748	urea cycle
PYRIDNUCSYN-PWY			-	NAD biosynthesis I (from aspartate)
PWY-5695	Control	2.73547	0.00582101	urate biosynthesis/inosine 5'-phosphate degradation
PWY-5519			-	D-arabinose degradation III
PWY-5198			-	factor 420 biosynthesis
SER-GLYSYN-PWY	Control	3.04404	0.0082033	superpathway of L-serine and glycine biosynthesis I
PWY0-1319			-	CDP-diacylglycerol biosynthesis II
GLCMANNANAUT-PWY	POF	2.45968	0.0157196	superpathway of N-acetylglucosamine, N-acetylmannosamine and N-acetylneuraminate degradation
PWY-5177			0.0251595	glutaryl-CoA degradation
PWY-7374	Control	2.91395	0.00300817	1,4-dihydroxy-6-naphthoate biosynthesis I
PWY-7376			-	cob(II)yrinate a,c-diamide biosynthesis II (late cobalt incorporation)
PWY-7377			-	cob(II)yrinate a,c-diamide biosynthesis I (early cobalt insertion)
PWY-7371	Control	2.91395	0.00340202	1,4-dihydroxy-6-naphthoate biosynthesis II
PWY-7373			-	superpathway of demethylmenaquinol-6 biosynthesis II
P562-PWY	Control	2.81333	0.0287324	myo-inositol degradation I
PWY0-1533	POF	2.56201	0.00549111	methylphosphonate degradation I
PEPTIDOGLYCANSYN-PWY	Control	2.37728	0.0273729	peptidoglycan biosynthesis I (meso-diaminopimelate containing)
PWY0-321	POF	2.4715	0.0120575	phenylacetate degradation I (aerobic)
ANAEROFRUCAT-PWY	Control	2.80837	0.00206297	homolactic fermentation
P101-PWY	Control	2.9677	0.00265634	ectoine biosynthesis
GLYCOL-GLYOXDEG-PWY			-	superpathway of glycol metabolism and degradation
HEXITOLDEGSUPER-PWY	POF	2.58195	0.0236225	superpathway of hexitol degradation (bacteria)
PWY-6174			-	mevalonate pathway II (archaea)
PWY-6071	POF	2.47241	0.00969477	superpathway of phenylethylamine degradation
POLYISOPRENSYN-PWY	Control	2.79866	0.0141513	polyisoprenoid biosynthesis (E. coli)
PWY-7208	Control	2.56955	0.0273729	superpathway of pyrimidine nucleobases salvage
METHGLYUT-PWY			-	superpathway of methylglyoxal degradation
PWY-7200			-	superpathway of pyrimidine deoxyribonucleoside salvage
PWY-922			-	mevalonate pathway I
LEU-DEG2-PWY			-	L-leucine degradation I
CENTFERM-PWY			0.0165351	pyruvate fermentation to butanoate
GLUCARDEG-PWY	POF	2.36482	0.00969477	D-glucarate degradation I
PWY0-781			-	aspartate superpathway
PWY-7616			-	methanol oxidation to carbon dioxide
PWY-6350			-	archaetidylinositol biosynthesis
PWY-6353	Control	2.99186	0.00488147	purine nucleotides degradation II (aerobic)
PWY-5913	Control	2.7417	0.0248198	TCA cycle VI (obligate autotrophs)
PWY-5910			-	superpathway of geranylgeranyldiphosphate biosynthesis I (via mevalonate)
DENITRIFICATION-PWY			-	nitrate reduction I (denitrification)
PWY-6185	POF	2.39179	0.0102431	4-methylcatechol degradation (ortho cleavage)
PWY-6182	POF	2.38728	0.00775385	superpathway of salicylate degradation
PHOSLIPSYN-PWY			-	superpathway of phospholipid biosynthesis I (bacteria)
P105-PWY	POF	2.75836	0.0399748	TCA cycle IV (2-oxoglutarate decarboxylase)
ANAGLYCOLYSIS-PWY	Control	2.71	0.0102431	glycolysis III (from glucose)
HISDEG-PWY	Control	2.64106	0.0458303	L-histidine degradation I
PWY-5659	Control	2.71951	0.0174387	GDP-mannose biosynthesis
PWY-7539	Control	2.45958	0.0213775	6-hydroxymethyl-dihydropterin diphosphate biosynthesis III (Chlamydia)
PANTO-PWY	Control	2.47924	0.0479361	phosphopantothenate biosynthesis I
PWY-5651			0.0210256	L-tryptophan degradation to 2-amino-3-carboxymuconate semialdehyde
NONMEVIPP-PWY			-	methylerythritol phosphate pathway I
GLUCARGALACTSUPER-PWY	POF	2.35854	0.00969477	superpathway of D-glucarate and D-galactarate degradation
PWY-5656			0.000127552	mannosylglycerate biosynthesis I
PWY-1422			-	vitamin E biosynthesis (tocopherols)
PWY-6590			0.0165351	superpathway of Clostridium acetobutylicum acidogenic fermentation
PWY-1541			-	superpathway of taurine degradation
GALLATE-DEGRADATION-II-PWY			0.00772612	gallate degradation I
ARGDEG-PWY	POF	2.42951	0.0174387	superpathway of L-arginine, putrescine, and 4-aminobutanoate degradation
PWY-5862	POF	2.48348	0.00775385	superpathway of demethylmenaquinol-9 biosynthesis
PWY-5863	POF	2.45204	0.010819	superpathway of phylloquinol biosynthesis
PWY-5860	POF	2.48348	0.00775385	superpathway of demethylmenaquinol-6 biosynthesis I
PWY-5861	POF	2.48969	0.0134202	superpathway of demethylmenaquinol-8 biosynthesis
PWY-6690			-	cinnamate and 3-hydroxycinnamate degradation to 2-oxopent-4-enoate
PENTOSE-P-PWY	Control	2.77357	0.0127228	pentose phosphate pathway
BIOTIN-BIOSYNTHESIS-PWY	POF	2.71024	0.00775385	biotin biosynthesis I
CHLOROPHYLL-SYN			-	chlorophyllide a biosynthesis I (aerobic, light-dependent)
PWY-1861			-	formaldehyde assimilation II (RuMP Cycle)
TCA-GLYOX-BYPASS	POF	2.68336	0.0193205	superpathway of glyoxylate bypass and TCA
PWY-5420			-	catechol degradation II (meta-cleavage pathway)
PWY-7400	Control	2.45107	0.0260694	L-arginine biosynthesis IV (archaebacteria)
UDPNAGSYN-PWY	Control	2.57727	0.0213775	UDP-N-acetyl-D-glucosamine biosynthesis I
PWY-3001	Control	2.50329	0.0418518	superpathway of L-isoleucine biosynthesis I
UBISYN-PWY	POF	2.63969	0.0065349	superpathway of ubiquinol-8 biosynthesis (prokaryotic)
TCA	Control	2.7195	0.0347667	TCA cycle I (prokaryotic)
GLYCOLYSIS-TCA-GLYOX-BYPASS	POF	2.73184	0.0248198	superpathway of glycolysis, pyruvate dehydrogenase, TCA, and glyoxylate bypass
PANTOSYN-PWY	Control	2.43141	0.0364344	pantothenate and coenzyme A biosynthesis I
P341-PWY			0.0231061	glycolysis V (Pyrococcus)
RIBOSYN2-PWY			-	flavin biosynthesis I (bacteria and plants)
METHYLGALLATE-DEGRADATION-PWY			0.00817434	methylgallate degradation
DAPLYSINESYN-PWY	Control	2.55518	0.0213775	L-lysine biosynthesis I
P42-PWY			-	incomplete reductive TCA cycle
PWY-7328	POF	2.57116	0.0134202	superpathway of UDP-glucose-derived O-antigen building blocks biosynthesis
PWY-7242	POF	2.7551	0.0203263	D-fructuronate degradation
PWY-7323	Control	2.83457	0.00969477	superpathway of GDP-mannose-derived O-antigen building blocks biosynthesis
PWY0-1298			-	superpathway of pyrimidine deoxyribonucleosides degradation
ALL-CHORISMATE-PWY	POF	2.60332	0.00488147	superpathway of chorismate metabolism
PWY-6629			-	superpathway of L-tryptophan biosynthesis
PWY-6628	POF	2.76286	0.0102431	superpathway of L-phenylalanine biosynthesis
PWY-6969	Control	2.81067	0.0224756	TCA cycle V (2-oxoglutarate:ferredoxin oxidoreductase)
KDO-NAGLIPASYN-PWY	POF	2.52842	0.0174387	superpathway of (Kdo)2-lipid A biosynthesis
GLUTORN-PWY	Control	2.45726	0.0347667	L-ornithine biosynthesis
PWY-6141	POF	2.02607	0.0179405	archaetidylserine and archaetidylethanolamine biosynthesis
PWY-6142			-	gluconeogenesis II (Methanobacterium thermoautotrophicum)
PWY-6143			-	CMP-pseudaminate biosynthesis
PWY-6146			-	Methanobacterium thermoautotrophicum biosynthetic metabolism
PWY-6147	Control	2.42615	0.0236225	6-hydroxymethyl-dihydropterin diphosphate biosynthesis I
PWY-6148			-	tetrahydromethanopterin biosynthesis
P4-PWY			-	superpathway of L-lysine, L-threonine and L-methionine biosynthesis I
PWY4FS-7			-	phosphatidylglycerol biosynthesis I (plastidic)
RUMP-PWY			-	formaldehyde oxidation I
P122-PWY			-	heterolactic fermentation
PWY-5347			-	superpathway of L-methionine biosynthesis (transsulfuration)
PWY-5345	POF	2.73278	0.0082033	superpathway of L-methionine biosynthesis (by sulfhydrylation)
PWY-7664	POF	2.90038	0.00460022	oleate biosynthesis IV (anaerobic)
PWY-7663	POF	2.99885	0.0073266	gondoate biosynthesis (anaerobic)
PWY-5941			-	glycogen degradation II (eukaryotic)
PWY-6713			-	L-rhamnose degradation II
P261-PWY			-	coenzyme M biosynthesis I
FUC-RHAMCAT-PWY			-	superpathway of fucose and rhamnose degradation
f-3-HYDROXYPHENYLACETATE-DEGRADATION-PWY	POF	2.43057	0.0127228	not_found
P281-PWY	POF	2.26817	0.0102431	3-phenylpropanoate degradation
ARGORNPROST-PWY			-	arginine, ornithine and proline interconversion
PWY-6397			0.0197653	mycolyl-arabinogalactan-peptidoglycan complex biosynthesis
PWY-6396			-	superpathway of 2,3-butanediol biosynthesis
PWY-5509			-	adenosylcobalamin biosynthesis from cobyrinate a,c-diamide I
PWY0-41			-	allantoin degradation IV (anaerobic)
PWY0-42			-	2-methylcitrate cycle I
MET-SAM-PWY	Control	2.50678	0.0193205	superpathway of S-adenosyl-L-methionine biosynthesis
PWY-5505	POF	2.71278	0.0013977	L-glutamate and L-glutamine biosynthesis
PWY-5507			-	adenosylcobalamin biosynthesis I (early cobalt insertion)
PWY-7560			-	methylerythritol phosphate pathway II
PWY0-1415	POF	2.55606	0.0127228	superpathway of heme biosynthesis from uroporphyrinogen-III
PWY-5667			-	CDP-diacylglycerol biosynthesis I
PWY-6562			-	norspermidine biosynthesis
PWY-4361			-	S-methyl-5-thio-&alpha;-D-ribose 1-phosphate degradation
OANTIGEN-PWY			-	O-antigen building blocks biosynthesis (E. coli)
PWY-6404			0.0381491	superpathway of mycolyl-arabinogalactan-peptidoglycan complex biosynthesis
PWY-5181	POF	2.45019	0.0127228	toluene degradation III (aerobic) (via p-cresol)
PWY-5180			-	toluene degradation I (aerobic) (via o-cresol)
PWY-5182			-	toluene degradation II (aerobic) (via 4-methylcatechol)
PWY-5265			-	peptidoglycan biosynthesis II (staphylococci)
PWY-5189			-	tetrapyrrole biosynthesis II (from glycine)
PWY-5188			-	tetrapyrrole biosynthesis I (from glutamate)
PWY-181			-	photorespiration
PWY-5005			-	biotin biosynthesis II
PWY-7111	Control	3.00094	0.0193205	pyruvate fermentation to isobutanol (engineered)
PWY-7286			-	7-(3-amino-3-carboxypropyl)-wyosine biosynthesis
GALACT-GLUCUROCAT-PWY	POF	2.52004	0.00969477	superpathway of hexuronide and hexuronate degradation
PWY-841	Control	2.4213	0.0399748	superpathway of purine nucleotides de novo biosynthesis I
SO4ASSIM-PWY			-	sulfate reduction I (assimilatory)
PWY-1622			0.000479419	formaldehyde assimilation I (serine pathway)
HEMESYN2-PWY			-	heme biosynthesis II (anaerobic)
PWY-6107			-	chlorosalicylate degradation
COA-PWY	Control	2.34984	0.0381697	coenzyme A biosynthesis I
CODH-PWY			-	reductive acetyl coenzyme A pathway
PWY-7431	Control	2.99767	0.00433372	aromatic biogenic amine degradation (bacteria)
P161-PWY	Control	2.90525	0.0174387	acetylene degradation
PWY-7219	Control	2.34079	0.0458303	adenosine ribonucleotides de novo biosynthesis
PWY-7211	POF	2.76012	0.0203263	superpathway of pyrimidine deoxyribonucleotides de novo biosynthesis
PWY-7210			-	pyrimidine deoxyribonucleotides biosynthesis from CTP
PWY-5484	Control	2.67153	0.0224756	glycolysis II (from fructose 6-phosphate)
PWY-6992			0.0154624	1,5-anhydrofructose degradation
COLANSYN-PWY			-	colanic acid building blocks biosynthesis
PWY-6612	POF	2.6932	0.0236225	superpathway of tetrahydrofolate biosynthesis
PWY-621			-	sucrose degradation III (sucrose invertase)
LIPASYN-PWY			-	phospholipases
KETOGLUCONMET-PWY			-	ketogluconate metabolism
PWY-7524			-	mevalonate pathway III (archaea)
PWY-7527			-	L-methionine salvage cycle III
PWY-6339			0.00143246	syringate degradation
PWY-6338			0.022002	superpathway of vanillin and vanillate degradation
PWY-5971			-	palmitate biosynthesis II (bacteria and plants)
PWY-5973	POF	2.94031	0.0114234	cis-vaccenate biosynthesis
PWY-6728			-	methylaspartate cycle
NAD-BIOSYNTHESIS-II	POF	2.49791	0.0120575	NAD salvage pathway II
PWY4FS-8			-	phosphatidylglycerol biosynthesis II (non-plastidic)
PWY-5304	Control	2.88267	0.0073266	superpathway of sulfur oxidation (Acidianus ambivalens)
PYRIDOXSYN-PWY	POF	2.47066	0.0438029	pyridoxal 5'-phosphate biosynthesis I
PWY-5431	POF	2.38997	0.00917273	aromatic compounds degradation via &beta;-ketoadipate
PWY-5430			-	meta cleavage pathway of aromatic compounds
PWY-5531			-	chlorophyllide a biosynthesis II (anaerobic)
PWY-5532			-	adenosine nucleotides degradation IV
PWY-5121	Control	2.63863	0.0157196	superpathway of geranylgeranyl diphosphate biosynthesis II (via MEP)
PWY-7003			-	glycerol degradation to butanol
COMPLETE-ARO-PWY	Control	2.30564	0.0347667	superpathway of aromatic amino acid biosynthesis
PWY-7347			-	sucrose biosynthesis III
NAGLIPASYN-PWY	POF	2.74808	0.0073266	lipid IVA biosynthesis
NPGLUCAT-PWY			-	Entner-Doudoroff pathway II (non-phosphorylative)
f-1CMET2-PWY	POF	2.72584	0.0213775	not_found
ILEUSYN-PWY	Control	2.95394	0.0174387	L-isoleucine biosynthesis I (from threonine)
PWY-6123	Control	2.33748	0.0381697	inosine-5'-phosphate biosynthesis I
PWY-6892	POF	2.58598	0.0073266	thiazole biosynthesis I (E. coli)
PWY-7255	Control	2.91925	0.00384229	ergothioneine biosynthesis I (bacteria)
PWY-7254	POF	2.70448	0.0224756	TCA cycle VII (acetate-producers)
PWY-6897	Control	2.39749	0.0331647	thiamin salvage II
PWY-6895	POF	2.65577	0.0347667	superpathway of thiamin diphosphate biosynthesis II
PWY-7316			-	dTDP-N-acetylviosamine biosynthesis
PWY-7315	POF	2.45427	0.0120575	dTDP-N-acetylthomosamine biosynthesis
P184-PWY			0.00260675	protocatechuate degradation I (meta-cleavage pathway)
GALACTUROCAT-PWY	POF	2.53847	0.00582101	D-galacturonate degradation I
PWY-6654			-	phosphopantothenate biosynthesis III
GLUCUROCAT-PWY	POF	2.62491	0.0102431	superpathway of &beta;-D-glucuronide and D-glucuronate degradation
PWY-6876			-	isopropanol biosynthesis
PWY-6151			-	S-adenosyl-L-methionine cycle I
PWY-1361			-	benzoyl-CoA degradation I (aerobic)
PWY-5845	POF	2.51772	0.00775385	superpathway of menaquinol-9 biosynthesis
DTDPRHAMSYN-PWY	Control	2.64188	0.0458303	dTDP-L-rhamnose biosynthesis I
PWY-1269	POF	2.74736	0.00775385	CMP-3-deoxy-D-manno-octulosonate biosynthesis I
PWY-5899	POF	2.51781	0.0114234	superpathway of menaquinol-13 biosynthesis
PWY0-845	POF	2.54784	0.0347667	superpathway of pyridoxal 5'-phosphate biosynthesis and salvage
SALVADEHYPOX-PWY	Control	3.07954	0.00517819	adenosine nucleotides degradation II
P221-PWY			-	octane oxidation
PPGPPMET-PWY	POF	2.52049	0.0236225	ppGpp biosynthesis
PWY-6486			-	D-galacturonate degradation II
HISTSYN-PWY			-	L-histidine biosynthesis
PWY-5837	POF	2.45159	0.0102431	1,4-dihydroxy-2-naphthoate biosynthesis I
ENTBACSYN-PWY	Control	2.60117	0.0287324	enterobactin biosynthesis
PWY0-1241	POF	2.59267	0.00775385	ADP-L-glycero-&beta;-D-manno-heptose biosynthesis
PWY-6277	Control	2.4998	0.0331647	superpathway of 5-aminoimidazole ribonucleotide biosynthesis
ORNARGDEG-PWY	POF	2.42951	0.0174387	superpathway of L-arginine and L-ornithine degradation
PWY-5838	POF	2.52444	0.0127228	superpathway of menaquinol-8 biosynthesis I
GLYCOCAT-PWY			-	glycogen degradation I (bacterial)
FASYN-ELONG-PWY	POF	2.91495	0.00969477	fatty acid elongation -- saturated
PWY-2941			-	L-lysine biosynthesis II
PWY-2942	Control	2.52613	0.0174387	L-lysine biosynthesis III
POLYAMSYN-PWY	POF	2.58057	0.00517819	superpathway of polyamine biosynthesis I
PWY-7456			0.00130883	mannan degradation
FUCCAT-PWY			-	fucose degradation
PWY-5677			0.00114004	succinate fermentation to butanoate
PWY-5676			-	acetyl-CoA fermentation to butanoate II
FASYN-INITIAL-PWY	POF	2.83097	0.00582101	superpathway of fatty acid biosynthesis initiation (E. coli)
PWY-6572			-	chondroitin sulfate degradation I (bacterial)
PWY-5840	POF	2.51843	0.0114234	superpathway of menaquinol-7 biosynthesis
PWY-6470			-	peptidoglycan biosynthesis V (&beta;-lactam resistance)
PWY-6471			-	peptidoglycan biosynthesis IV (Enterococcus faecium)
PWY-3661			-	glycine betaine degradation I
PWY-6478			-	GDP-D-glycero-&alpha;-D-manno-heptose biosynthesis
PWY1G-0	Control	2.94286	0.00408129	mycothiol biosynthesis
PWY-722			-	nicotinate degradation I
PWY0-1277			-	3-phenylpropanoate and 3-(3-hydroxyphenyl)propanoate degradation
