# Supplementary material for: Changes in the vaginal microbiota associated with primary ovarian failure
Source: BMC Microbiol. 2020 Jul 29;20:230. doi: 10.1186/s12866-020-01918-0 (PMC7392721; doi:10.1186/s12866-020-01918-0)
Supplement: Supplementary file 4 — Additional file 4: Table S4. EC annotation. [file 12866_2020_1918_MOESM4_ESM.xlsx]

## Sheet: Sheet1
biomarker_name	enrich_group	LDA score	pvalue	description
EC:4.1.1.82			-	Phosphonopyruvate decarboxylase
EC:4.2.1.5			0.0227103	Arabinonate dehydratase
EC:3.6.1.62			-	5'-(N(7)-methylguanosine 5'-triphospho)-[mRNA] hydrolase
EC:4.1.1.81			-	Threonine-phosphate decarboxylase
EC:4.1.3.27	POF	2.35647	0.0399748	Anthranilate synthase
EC:4.1.3.25			-	(S)-citramalyl-CoA lyase
EC:4.1.3.24			-	Malyl-CoA lyase
EC:1.1.1.219			-	Dihydrokaempferol 4-reductase
EC:1.5.1.10			-	Saccharopine dehydrogenase (NADP(+), L-glutamate-forming)
EC:5.5.1.2			0.0418518	3-carboxy-cis,cis-muconate cycloisomerase
EC:5.5.1.1			0.00917273	Muconate cycloisomerase
EC:1.1.1.215			0.00969477	Gluconate 2-dehydrogenase
EC:2.1.1.257			-	tRNA (pseudouridine(54)-N(1))-methyltransferase
EC:4.99.1.2			-	Alkylmercury lyase
EC:3.1.3.7	POF	2.35532	0.0120575	3'(2'),5'-bisphosphate nucleotidase
EC:3.1.3.6			0.0438029	3'-nucleotidase
EC:3.1.3.5	POF	2.3538	0.0114234	5'-nucleotidase
EC:3.1.3.4			0.0236225	Phosphatidate phosphatase
EC:3.1.3.3	Control	2.05619	0.00149266	Phosphoserine phosphatase
EC:3.1.3.2	POF	2.32492	0.0134202	Acid phosphatase
EC:3.1.3.1	Control	2.55328	0.00582101	Alkaline phosphatase
EC:3.1.3.8			0.0299408	3-phytase
EC:3.1.1.1	Control	2.16544	0.00517819	Carboxylesterase
EC:4.1.1.19	POF	2.26344	0.0141513	Arginine decarboxylase
EC:3.1.1.3			-	Triacylglycerol lipase
EC:3.1.1.2			-	Arylesterase
EC:3.1.1.5	POF	2.24331	0.00616866	Lysophospholipase
EC:1.6.3.3			-	NADH oxidase (H(2)O(2)-forming)
EC:4.1.1.11			-	Aspartate 1-decarboxylase
EC:4.1.1.12			-	Aspartate 4-decarboxylase
EC:4.1.1.15	Control	2.16458	0.00282726	Glutamate decarboxylase
EC:4.1.1.17	POF	2.07915	0.0141513	Ornithine decarboxylase
EC:3.1.7.2			0.0183585	Guanosine-3',5'-bis(diphosphate) 3'-diphosphatase
EC:2.1.1.258			0.000985769	Co-methyltransferase
EC:5.4.99.27			0.0065349	tRNA pseudouridine(13) synthase
EC:1.1.1.327			-	5-exo-hydroxycamphor dehydrogenase
EC:1.1.1.320			-	Benzil reductase ((S)-benzoin forming)
EC:1.1.1.328	Control	2.15582	0.00460022	Nicotine blue oxidoreductase
EC:5.4.99.24			0.0073266	23S rRNA pseudouridine(955/2504/2580) synthase
EC:3.6.1.31			-	Phosphoribosyl-ATP diphosphatase
EC:1.1.1.145			-	3-beta-hydroxy-Delta(5)-steroid dehydrogenase
EC:1.1.1.140			0.0073266	Sorbitol-6-phosphate 2-dehydrogenase
EC:5.4.99.22			-	23S rRNA pseudouridine(2605) synthase
EC:2.4.1.245			-	Alpha,alpha-trehalose synthase
EC:1.1.1.53	Control	2.17834	0.00319958	3-alpha(or 20-beta)-hydroxysteroid dehydrogenase
EC:1.1.1.57	POF	2.12778	0.00340202	Fructuronate reductase
EC:1.1.1.56			0.0082033	Ribitol 2-dehydrogenase
EC:1.1.1.58			0.00917273	Tagaturonate reductase
EC:5.99.1.3	Control	2.24831	0.0120575	DNA topoisomerase (ATP-hydrolyzing)
EC:5.99.1.2	POF	2.23383	0.0316263	DNA topoisomerase
EC:3.3.1.1			-	Adenosylhomocysteinase
EC:2.1.1.148	Control	2.15266	0.00616866	Thymidylate synthase (FAD)
EC:2.1.1.144			-	Trans-aconitate 2-methyltransferase
EC:3.1.8.1			-	Aryldialkylphosphatase
EC:3.6.1.7			-	Acylphosphatase
EC:3.6.1.1			-	Inorganic diphosphatase
EC:4.2.1.83			0.00864569	4-oxalmesaconate hydratase
EC:4.2.1.80	Control	2.18713	0.00460022	2-oxopent-4-enoate hydratase
EC:3.6.1.8			0.00549111	ATP diphosphatase
EC:1.11.1.21			-	Catalase peroxidase
EC:2.7.13.3			-	Histidine kinase
EC:4.3.1.12	Control	2.04265	0.0157196	Ornithine cyclodeaminase
EC:2.7.11.1	Control	3.05263	0.0065349	Non-specific serine/threonine protein kinase
EC:2.7.11.5			0.0073266	[Isocitrate dehydrogenase (NADP(+))] kinase
EC:4.3.1.14			0.0379255	3-aminobutyryl-CoA ammonia-lyase
EC:4.3.1.15			0.00616866	Diaminopropionate ammonia-lyase
EC:4.3.1.18			0.0193205	D-serine ammonia-lyase
EC:4.3.1.19	Control	2.32978	0.0174387	Threonine ammonia-lyase
EC:3.4.14.5	Control	2.04332	0.0183585	Dipeptidyl-peptidase IV
EC:3.4.14.4			0.0285304	Dipeptidyl-peptidase III
EC:4.2.3.89			-	(+)-beta-caryophyllene synthase
EC:1.8.98.1			-	CoB--CoM heterodisulfide reductase
EC:1.2.1.60			0.00692059	5-carboxymethyl-2-hydroxymuconic-semialdehyde dehydrogenase
EC:3.2.1.45			0.0248198	Glucosylceramidase
EC:1.2.1.68			-	Coniferyl-aldehyde dehydrogenase
EC:3.2.1.41			-	Pullulanase
EC:3.2.1.40			0.0102363	Alpha-L-rhamnosidase
EC:1.4.99.6			0.018348	D-arginine dehydrogenase
EC:3.5.1.102			0.0182177	deformylase
EC:3.5.1.103	Control	2.18576	0.00361607	deacetylase
EC:3.5.1.100			-	(R)-amidase
EC:3.5.1.101			-	L-proline amide hydrolase
EC:3.5.1.106			-	N-formylmaleamate deformylase
EC:3.5.1.107			-	Maleamate amidohydrolase
EC:3.5.1.105			0.0114234	Chitin disaccharide deacetylase
EC:3.5.1.108	POF	2.2474	0.0134202	UDP-3-O-acyl-N-acetylglucosamine deacetylase
EC:2.3.1.233	Control	2.19949	0.00319958	1,3,6,8-tetrahydroxynaphthalene synthase
EC:3.3.2.1			0.0193205	Isochorismatase
EC:2.1.1.219	Control	2.12555	0.00582101	tRNA (adenine(57)-N(1)/adenine(58)-N(1))-methyltransferase
EC:2.1.1.218			0.0136214	tRNA (adenine(9)-N(1))-methyltransferase
EC:2.1.1.217			-	tRNA (adenine(22)-N(1))-methyltransferase
EC:2.1.1.216			-	tRNA (guanine(26)-N(2))-dimethyltransferase
EC:2.1.1.215			-	tRNA (guanine(26)-N(2)/guanine(27)-N(2))-dimethyltransferase
EC:2.1.1.213			-	tRNA (guanine(10)-N(2))-dimethyltransferase
EC:3.3.2.9			-	Microsomal epoxide hydrolase
EC:4.2.1.120			0.00104809	4-hydroxybutanoyl-CoA dehydratase
EC:6.3.2.9			-	UDP-N-acetylmuramoyl-L-alanine--D-glutamate ligase
EC:4.2.1.126			-	N-acetylmuramic acid 6-phosphate etherase
EC:2.7.4.22			-	UMP kinase
EC:4.2.1.129	Control	2.19085	0.00340202	Squalene--hopanol cyclase
EC:2.7.4.26			-	Isopentenyl phosphate kinase
EC:3.1.26.8			-	Ribonuclease M5
EC:3.1.26.3			-	Ribonuclease III
EC:3.1.26.5			-	Ribonuclease P
EC:3.1.26.4			-	Ribonuclease H
EC:1.12.1.3			0.00256977	Hydrogen dehydrogenase (NADP(+))
EC:4.1.1.18	POF	2.07222	0.0224756	Lysine decarboxylase
EC:5.3.3.18			-	2-(1,2-epoxy-1,2-dihydrophenyl)acetyl-CoA isomerase
EC:3.5.4.12			-	dCMP deaminase
EC:2.3.1.129	POF	2.26349	0.0134202	Acyl-[acyl-carrier-protein]--UDP-N-acetylglucosamine O-acyltransferase
EC:2.3.1.128	Control	2.201	0.00867592	Ribosomal-protein-alanine N-acetyltransferase
EC:3.1.3.71			-	2-phosphosulfolactate phosphatase
EC:2.3.1.122			0.0270901	Trehalose O-mycolyltransferase
EC:3.1.1.4			0.0134202	Phospholipase A(2)
EC:2.1.1.74			-	(FADH(2)-oxidizing)
EC:6.3.2.2			0.0399748	Glutamate--cysteine ligase
EC:1.3.1.64			-	Phthalate 4,5-cis-dihydrodiol dehydrogenase
EC:1.3.4.1			0.0182177	Fumarate reductase (CoM/CoB)
EC:6.3.2.5			-	Phosphopantothenate--cysteine ligase
EC:1.16.3.2			0.0183585	Bacterial non-heme ferritin
EC:1.16.3.1			0.0479361	Ferroxidase
EC:1.16.1.9			0.0134202	Ferric-chelate reductase (NADPH)
EC:2.1.1.77			-	Protein-L-isoaspartate(D-aspartate) O-methyltransferase
EC:3.1.3.70			-	Mannosyl-3-phosphoglycerate phosphatase
EC:1.16.1.1			-	Mercury(II) reductase
EC:1.16.1.3			0.0141513	Aquacobalamin reductase
EC:2.8.4.1			0.0182177	Coenzyme-B sulfoethylthiotransferase
EC:2.1.1.72	POF	2.66155	0.0203263	Site-specific DNA-methyltransferase (adenine-specific)
EC:2.7.8.28	Control	2.18316	0.00433372	2-phospho-L-lactate transferase
EC:2.7.8.26			0.00692059	Adenosylcobinamide-GDP ribazoletransferase
EC:2.7.8.24			-	Phosphatidylcholine synthase
EC:3.1.22.4			-	Crossover junction endodeoxyribonuclease
EC:2.7.8.20			0.0141513	Phosphatidylglycerol--membrane-oligosaccharide glycerophosphotransferase
EC:3.4.24.29			-	Aureolysin
EC:3.4.24.28			-	Bacillolysin
EC:4.2.99.18	Control	2.47861	0.0120575	DNA-(apurinic or apyrimidinic site) lyase
EC:1.12.99.6			-	Hydrogenase (acceptor)
EC:2.2.1.11			-	6-deoxy-5-ketofructose 1-phosphate synthase
EC:2.2.1.10			-	2-amino-3,7-dideoxy-D-threo-hept-6-ulosonate synthase
EC:3.4.24.25			-	Vibriolysin
EC:3.4.24.27			-	Thermolysin
EC:4.1.3.38	POF	2.04807	0.0193205	Aminodeoxychorismate lyase
EC:4.1.3.39			-	4-hydroxy-2-oxovalerate aldolase
EC:4.1.3.34	Control	2.29368	0.0224756	Citryl-CoA lyase
EC:4.1.3.36	POF	2.04745	0.00582101	1,4-dihydroxy-2-naphthoyl-CoA synthase
EC:4.1.3.30			-	Methylisocitrate lyase
EC:1.14.21.9			-	Mycocyclosin synthase
EC:1.1.1.203	Control	2.19519	0.00319958	Uronate dehydrogenase
EC:1.1.1.202			-	1,3-propanediol dehydrogenase
EC:1.1.1.205	Control	2.3668	0.00488147	IMP dehydrogenase
EC:6.3.4.6			0.0236225	Urea carboxylase
EC:1.3.5.1	Control	2.71699	0.00775385	Succinate dehydrogenase (quinone)
EC:1.14.18.3			0.00165579	Methane monooxygenase (particulate)
EC:4.1.1.28			0.0376469	Aromatic-L-amino-acid decarboxylase
EC:4.1.1.25			-	Tyrosine decarboxylase
EC:1.2.1.41			-	Glutamate-5-semialdehyde dehydrogenase
EC:4.1.1.20	Control	2.39506	0.00408129	Diaminopimelate decarboxylase
EC:4.1.1.23			-	Orotidine-5'-phosphate decarboxylase
EC:4.1.1.22			0.00969477	Histidine decarboxylase
EC:2.4.2.47			0.017742	Arabinofuranan 3-O-arabinosyltransferase
EC:2.4.2.46			0.0168001	Galactan 5-O-arabinofuranosyltransferase
EC:2.4.2.45			-	Decaprenyl-phosphate phosphoribosyltransferase
EC:2.4.2.44			-	S-methyl-5'-thioinosine phosphorylase
EC:2.4.2.43			0.0114234	Lipid IV(A) 4-amino-4-deoxy-L-arabinosyltransferase
EC:2.4.2.36			-	NAD(+)--diphthamide ADP-ribosyltransferase
EC:1.1.1.339			-	dTDP-6-deoxy-L-talose 4-dehydrogenase (NAD(+))
EC:1.1.1.338			-	(2R)-3-sulfolactate dehydrogenase (NADP(+))
EC:1.1.1.159			-	7-alpha-hydroxysteroid dehydrogenase
EC:1.1.1.157	Control	2.71487	0.0193205	3-hydroxybutyryl-CoA dehydrogenase
EC:4.2.3.118			-	2-methylisoborneol synthase
EC:2.4.1.230			0.00353551	Kojibiose phosphorylase
EC:1.1.1.40	POF	2.10979	0.00616866	Malate dehydrogenase (oxaloacetate-decarboxylating) (NADP(+))
EC:1.1.1.41			-	Isocitrate dehydrogenase (NAD(+))
EC:1.1.1.42			-	Isocitrate dehydrogenase (NADP(+))
EC:1.1.1.43			0.0124296	Phosphogluconate 2-dehydrogenase
EC:1.1.1.44	Control	2.26801	0.00384229	Phosphogluconate dehydrogenase (NADP(+)-dependent, decarboxylating)
EC:1.1.1.47			-	Glucose 1-dehydrogenase (NAD(P)(+))
EC:1.1.1.48			0.0146488	D-galactose 1-dehydrogenase
EC:3.1.5.1			-	dGTPase
EC:4.3.99.3	POF	2.08875	0.0102431	7-carboxy-7-deazaguanine synthase
EC:5.1.3.1			-	Ribulose-phosphate 3-epimerase
EC:1.3.5.4	Control	2.52713	0.0149173	Fumarate reductase (quinol)
EC:2.1.1.176			-	16S rRNA (cytosine(967)-C(5))-methyltransferase
EC:2.1.1.177	POF	2.27374	0.0165595	23S rRNA (pseudouridine(1915)-N(3))-methyltransferase
EC:2.1.1.174			0.010819	23S rRNA (guanine(1835)-N(2))-methyltransferase
EC:2.1.1.172			0.0248198	16S rRNA (guanine(1207)-N(2))-methyltransferase
EC:2.1.1.173			0.0102431	23S rRNA (guanine(2445)-N(2))-methyltransferase
EC:2.1.1.170			-	16S rRNA (guanine(527)-N(7))-methyltransferase
EC:2.1.1.171			0.0114234	16S rRNA (guanine(966)-N(2))-methyltransferase
EC:2.1.1.178			0.0203263	16S rRNA (cytosine(1407)-C(5))-methyltransferase
EC:2.1.1.179			-	16S rRNA (guanine(1405)-N(7))-methyltransferase
EC:3.4.21.26			-	Prolyl oligopeptidase
EC:5.4.2.11			-	Phosphoglycerate mutase (2,3-diphosphoglycerate-dependent)
EC:5.4.2.10			-	Phosphoglucosamine mutase
EC:5.4.2.12	Control	2.42147	0.0065349	Phosphoglycerate mutase (2,3-diphosphoglycerate-independent)
EC:1.14.13.2			0.0399748	4-hydroxybenzoate 3-monooxygenase
EC:1.14.13.1			0.00582101	Salicylate 1-monooxygenase
EC:1.14.13.7			-	Phenol 2-monooxygenase
EC:1.3.5.6			-	9,9'-di-cis-zeta-carotene desaturase
EC:1.14.13.9			0.0187221	Kynurenine 3-monooxygenase
EC:3.6.3.41			0.0073266	Heme-transporting ATPase
EC:3.6.3.40	Control	2.14992	0.0065349	Teichoic-acid-transporting ATPase
EC:3.6.3.44			-	Xenobiotic-transporting ATPase
EC:3.2.1.3			-	Glucan 1,4-alpha-glucosidase
EC:3.2.1.1			-	Alpha-amylase
EC:3.2.1.4			-	Cellulase
EC:3.2.1.8			0.00517819	Endo-1,4-beta-xylanase
EC:1.2.1.70			-	Glutamyl-tRNA reductase
EC:1.2.1.71	POF	2.06787	0.0165595	Succinylglutamate-semialdehyde dehydrogenase
EC:1.2.1.72			0.0134202	Erythrose-4-phosphate dehydrogenase
EC:3.2.1.58			-	Glucan 1,3-beta-glucosidase
EC:1.2.1.75			-	Malonyl CoA reductase (malonate semialdehyde-forming)
EC:1.2.1.76			0.00320476	Succinate-semialdehyde dehydrogenase (acetylating)
EC:1.2.1.77			-	3,4-dehydroadipyl-CoA semialdehyde dehydrogenase (NADP(+))
EC:3.2.1.54			-	Cyclomaltodextrinase
EC:1.2.1.79	Control	2.1815	0.0364344	Succinate-semialdehyde dehydrogenase (NADP(+))
EC:1.1.1.83	POF	2.068	0.0073266	D-malate dehydrogenase (decarboxylating)
EC:1.14.15.3			-	Alkane 1-monooxygenase
EC:3.2.1.50	Control	2.19264	0.00319958	Alpha-N-acetylglucosaminidase
EC:1.8.4.11			-	Peptide-methionine (S)-S-oxide reductase
EC:3.2.1.52	Control	2.69053	0.00300817	Beta-N-acetylhexosaminidase
EC:1.14.15.7			-	Choline monooxygenase
EC:2.3.2.8			-	Arginyltransferase
EC:1.14.11.1			0.018871	Gamma-butyrobetaine dioxygenase
EC:1.14.11.2			-	Procollagen-proline dioxygenase
EC:2.1.1.198			-	16S rRNA (cytidine(1402)-2'-O)-methyltransferase
EC:2.1.1.199			-	16S rRNA (cytosine(1402)-N(4))-methyltransferase
EC:5.5.1.19	Control	2.16792	0.00361607	Lycopene beta-cyclase
EC:5.5.1.18			0.0137756	Lycopene epsilon-cyclase
EC:2.1.1.195	Control	2.13263	0.00775385	Cobalt-precorrin-5B (C(1))-methyltransferase
EC:2.1.1.196			-	Cobalt-precorrin-6B (C(15))-methyltransferase (decarboxylating)
EC:1.3.99.16			0.0287324	Isoquinoline 1-oxidoreductase
EC:2.1.1.190	POF	2.25958	0.0203263	23S rRNA (uracil(1939)-C(5))-methyltransferase
EC:2.1.1.191	POF	2.20791	0.0213775	23S rRNA (cytosine(1962)-C(5))-methyltransferase
EC:2.1.1.192			-	23S rRNA (adenine(2503)-C(2))-methyltransferase
EC:1.3.99.12			-	2-methylacyl-CoA dehydrogenase
EC:6.3.5.2	POF	2.18308	0.00692059	GMP synthase (glutamine-hydrolyzing)
EC:6.3.5.3			-	Phosphoribosylformylglycinamidine synthase
EC:6.3.5.1			-	NAD(+) synthase (glutamine-hydrolyzing)
EC:2.5.1.85			-	specific)
EC:2.5.1.84			-	All-trans-nonaprenyl-diphosphate synthase (geranyl-diphosphate specific)
EC:6.3.5.4	Control	2.3869	0.0193205	Asparagine synthase (glutamine-hydrolyzing)
EC:2.5.1.86			0.0381491	Trans,polycis-decaprenyl diphosphate synthase
EC:2.5.1.89			-	diphosphate specific)
EC:6.3.5.9	Control	2.09003	0.001935	Hydrogenobyrinic acid a,c-diamide synthase (glutamine-hydrolyzing)
EC:4.1.2.5			-	L-threonine aldolase
EC:3.1.4.52			-	Cyclic-guanylate-specific phosphodiesterase
EC:3.4.23.36			-	Signal peptidase II
EC:4.1.2.4			0.0073266	Deoxyribose-phosphate aldolase
EC:3.5.1.115	Control	2.16154	0.00408129	Mycothiol S-conjugate amidase
EC:3.5.1.110			0.00917273	Peroxyureidoacrylate/ureidoacrylate amidohydrolase
EC:2.3.1.207			-	Beta-ketodecanoyl-[acyl-carrier-protein] synthase
EC:2.3.1.204			-	Octanoyl-[GcvH]:protein N-octanoyltransferase
EC:2.3.1.202			-	UDP-4-amino-4,6-dideoxy-N-acetyl-beta-L-altrosamine N-acetyltransferase
EC:2.3.1.201			0.0191675	UDP-2-acetamido-3-amino-2,3-dideoxy-glucuronate N-acetyltransferase
EC:2.1.1.228			-	tRNA (guanine(37)-N(1))-methyltransferase
EC:2.1.1.222	POF	2.00889	0.00517819	2-polyprenyl-6-hydroxyphenol methylase
EC:2.1.1.223			0.0114234	tRNA(1)(Val) (adenine(37)-N(6))-methyltransferase
EC:2.1.1.220	Control	2.12555	0.00582101	tRNA (adenine(58)-N(1))-methyltransferase
EC:2.1.1.221			0.0136214	tRNA (guanine(9)-N(1))-methyltransferase
EC:2.1.1.226			-	23S rRNA (cytidine(1920)-2'-O)-methyltransferase
EC:2.1.1.227			-	16S rRNA (cytidine(1409)-2'-O)-methyltransferase
EC:1.5.1.49			-	1-pyrroline-2-carboxylate reductase (NAD(P)H)
EC:4.2.1.132			-	2-hydroxyhexa-2,4-dienoate hydratase
EC:4.2.1.130			0.0157196	D-lactate dehydratase
EC:4.2.1.137			-	Sporulenol synthase
EC:4.2.1.136			-	ADP-dependent NAD(P)H-hydrate dehydratase
EC:4.2.1.135			-	UDP-N-acetylglucosamine 4,6-dehydratase (configuration-retaining)
EC:4.2.1.138			-	(+)-caryolan-1-ol synthase
EC:6.3.1.5	POF	2.0628	0.0127228	NAD(+) synthase
EC:6.3.1.2	Control	2.53439	0.00775385	Glutamate--ammonia ligase
EC:6.3.1.1			0.0120575	Aspartate--ammonia ligase
EC:1.14.18.1			-	Tyrosinase
EC:6.3.1.8			0.0134202	Glutathionylspermidine synthase
EC:6.3.3.1			-	Phosphoribosylformylglycinamidine cyclo-ligase
EC:2.3.1.118	Control	2.00718	0.0213775	N-hydroxyarylamine O-acetyltransferase
EC:6.3.3.3			-	Dethiobiotin synthase
EC:6.3.3.6			-	Carbapenam-3-carboxylate synthase
EC:2.3.1.111			-	Mycocerosate synthase
EC:2.3.1.117			-	2,3,4,5-tetrahydropyridine-2,6-dicarboxylate N-succinyltransferase
EC:1.3.1.54	Control	2.16099	0.00488147	Precorrin-6A reductase
EC:2.5.1.68	Control	2.14654	0.00517819	(2Z,6E)-farnesyl diphosphate synthase
EC:2.5.1.62			-	Chlorophyll synthase
EC:2.5.1.61			-	Hydroxymethylbilane synthase
EC:1.5.1.34			-	6,7-dihydropteridine reductase
EC:1.5.1.36			0.0174387	Flavin reductase (NADH)
EC:1.5.1.33			-	Pteridine reductase
EC:1.10.3.3			-	L-ascorbate oxidase
EC:1.5.1.39			-	FMN reductase (NAD(P)H)
EC:1.5.1.38			0.0479361	FMN reductase (NADPH)
EC:1.17.2.1			-	Nicotinate dehydrogenase (cytochrome)
EC:4.1.1.32	Control	2.14564	0.00517819	Phosphoenolpyruvate carboxykinase (GTP)
EC:1.3.1.24			-	Biliverdin reductase
EC:2.2.1.9	POF	2.03042	0.0073266	synthase
EC:4.1.1.31			0.0174387	Phosphoenolpyruvate carboxylase
EC:4.1.1.36			-	Phosphopantothenoylcysteine decarboxylase
EC:4.1.1.37			-	Uroporphyrinogen decarboxylase
EC:4.1.1.35			-	UDP-glucuronate decarboxylase
EC:2.2.1.2	POF	2.27983	0.00549111	Transaldolase
EC:2.2.1.1	POF	2.15882	0.0316263	Transketolase
EC:4.1.1.39			0.0364344	Ribulose-bisphosphate carboxylase
EC:2.2.1.7			-	1-deoxy-D-xylulose-5-phosphate synthase
EC:2.2.1.6	POF	2.64456	0.00616866	Acetolactate synthase
EC:6.2.1.31			-	2-furoate--CoA ligase
EC:1.5.99.6			-	Spermidine dehydrogenase
EC:2.4.1.166			-	Raffinose--raffinose alpha-galactosyltransferase
EC:4.2.1.75			-	Uroporphyrinogen-III synthase
EC:1.1.1.302			-	2,5-diamino-6-(ribosylamino)-4(3H)-pyrimidinone 5'-phosphate reductase
EC:1.1.1.303			-	Diacetyl reductase ((R)-acetoin forming)
EC:2.4.2.57			-	AMP phosphorylase
EC:1.1.1.306	Control	2.16317	0.00433372	S-(hydroxymethyl)mycothiol dehydrogenase
EC:2.7.7.87	POF	2.26172	0.0193205	L-threonylcarbamoyladenylate synthase
EC:1.1.1.304			0.0141513	Diacetyl reductase ((S)-acetoin forming)
EC:1.1.1.305	POF	2.00985	0.0134202	UDP-glucuronic acid oxidase (UDP-4-keto-hexauronic acid decarboxylating)
EC:1.1.1.308			-	Sulfopropanediol 3-dehydrogenase
EC:1.17.4.1			-	Ribonucleoside-diphosphate reductase
EC:1.17.4.2			0.0347667	Ribonucleoside-triphosphate reductase
EC:1.1.1.169			0.0213775	2-dehydropantoate 2-reductase
EC:1.1.1.163			-	Cyclopentanol dehydrogenase
EC:1.11.1.9			-	Glutathione peroxidase
EC:1.4.3.19	Control	2.08336	0.00969477	Glycine oxidase
EC:1.4.3.16			-	L-aspartate oxidase
EC:1.11.1.6	Control	2.47421	0.0183585	Catalase
EC:1.11.1.5			-	Cytochrome-c peroxidase
EC:2.4.1.227			-	acetylglucosaminyltransferase
EC:2.4.1.226			-	N-acetylgalactosaminyl-proteoglycan 3-beta-glucuronosyltransferase
EC:1.11.1.1			-	NADH peroxidase
EC:3.1.3.41			-	4-nitrophenylphosphatase
EC:1.1.1.77			0.0399748	Lactaldehyde reductase
EC:1.1.1.76			0.0141513	(S,S)-butanediol dehydrogenase
EC:3.1.3.45	POF	2.16908	0.00433372	3-deoxy-manno-octulosonate-8-phosphatase
EC:3.1.3.48	Control	2.48857	0.00361607	Protein-tyrosine-phosphatase
EC:1.1.1.79			0.00300817	Glyoxylate reductase (NADP(+))
EC:1.4.1.11			0.0246372	L-erythro-3,5-diaminohexanoate dehydrogenase
EC:1.4.1.13			-	Glutamate synthase (NADPH)
EC:1.4.1.14			-	Glutamate synthase (NADH)
EC:1.4.1.16			0.046699	Diaminopimelate dehydrogenase
EC:4.7.1.1			0.00460022	Alpha-D-ribose 1-methylphosphonate 5-phosphate C-P-lyase
EC:2.1.1.163			-	Demethylmenaquinone methyltransferase
EC:1.3.7.11			-	2,3-bis-O-geranylgeranyl-sn-glycero-phospholipid reductase
EC:2.1.1.166	POF	2.08152	0.0127228	23S rRNA (uridine(2552)-2'-O)-methyltransferase
EC:1.7.1.15			-	Nitrite reductase (NADH)
EC:4.1.99.2			-	Tyrosine phenol-lyase
EC:1.7.1.13	POF	2.17188	0.0331647	PreQ(1) synthase
EC:4.1.1.49	POF	2.03147	0.0224756	Phosphoenolpyruvate carboxykinase (ATP)
EC:3.6.3.54			-	Cu(+) exporting ATPase
EC:3.6.3.55			-	Tungstate-importing ATPase
EC:6.2.1.40			-	4-hydroxybutyrate--CoA ligase
EC:2.7.1.181			0.0183585	Polymannosyl GlcNAc-diphospho-ditrans,octacis-undecaprenol kinase
EC:2.7.1.182			-	Phytol kinase
EC:2.7.1.185			-	Mevalonate 3-kinase
EC:2.7.1.184			-	Sulfofructose kinase
EC:2.7.1.186			-	Mevalonate-3-phosphate 5-kinase
EC:1.3.3.11			0.0141513	Pyrroloquinoline-quinone synthase
EC:1.2.1.46			-	Formaldehyde dehydrogenase
EC:3.2.1.65			-	Levanase
EC:3.2.1.64			-	2,6-beta-fructan 6-levanbiohydrolase
EC:1.2.1.43			-	Formate dehydrogenase (NADP(+))
EC:2.6.1.98			-	UDP-2-acetamido-2-deoxy-ribo-hexuluronate aminotransferase
EC:2.6.1.97			-	Archaeosine synthase
EC:2.6.1.96			0.0147904	4-aminobutyrate--pyruvate transaminase
EC:2.6.1.92			-	UDP-4-amino-4,6-dideoxy-N-acetyl-beta-L-altrosamine transaminase
EC:3.2.1.135			-	Neopullulanase
EC:3.2.1.136			-	Glucuronoarabinoxylan endo-1,4-beta-xylanase
EC:4.1.2.9	Control	2.09493	0.00917273	Phosphoketolase
EC:4.2.1.84			0.00867592	Nitrile hydratase
EC:2.1.1.189			0.00433372	23S rRNA (uracil(747)-C(5))-methyltransferase
EC:2.1.1.187			0.0174387	23S rRNA (guanine(745)-N(1))-methyltransferase
EC:2.1.1.186			0.0120575	23S rRNA (cytidine(2498)-2'-O)-methyltransferase
EC:2.1.1.185			-	23S rRNA (guanosine(2251)-2'-O)-methyltransferase
EC:2.1.1.184	Control	2.1991	0.00265634	23S rRNA (adenine(2085)-N(6))-dimethyltransferase
EC:3.2.1.139			0.0415926	Alpha-glucuronidase
EC:2.1.1.181			0.00917273	23S rRNA (adenine(1618)-N(6))-methyltransferase
EC:2.5.1.96			-	4,4'-diapophytoene synthase
EC:2.5.1.97			-	Pseudaminic acid synthase
EC:2.5.1.90	POF	2.20647	0.00867592	All-trans-octaprenyl-diphosphate synthase
EC:3.1.12.1			-	5' to 3' exodeoxyribonuclease (nucleoside 3'-phosphate-forming)
EC:4.3.3.6	Control	2.4099	0.00361607	Pyridoxal 5'-phosphate synthase (glutamine hydrolyzing)
EC:4.3.3.7			-	4-hydroxy-tetrahydrodipicolinate synthase
EC:4.3.3.2			0.0144041	Strictosidine synthase
EC:1.17.1.2			-	4-hydroxy-3-methylbut-2-enyl diphosphate reductase
EC:2.3.1.210			0.0114234	dTDP-4-amino-4,6-dideoxy-D-galactose acyltransferase
EC:4.3.1.2			-	Methylaspartate ammonia-lyase
EC:4.3.1.3			-	Histidine ammonia-lyase
EC:4.3.1.4			-	Formimidoyltetrahydrofolate cyclodeaminase
EC:4.3.1.7			-	Ethanolamine ammonia-lyase
EC:2.1.1.235			-	dTDP-3-amino-3,6-dideoxy-alpha-D-glucopyranose N,N-dimethyltransferase
EC:2.1.1.234			-	N,N-dimethyltransferase
EC:1.20.1.1			-	Phosphonate dehydrogenase
EC:3.4.11.24	Control	2.17721	0.00361607	Aminopeptidase S
EC:3.5.3.17			-	Guanidinopropionase
EC:4.4.1.24			-	(2R)-sulfolactate sulfo-lyase
EC:4.4.1.25			0.0210256	L-cysteate sulfo-lyase
EC:4.4.1.22			0.0131439	S-(hydroxymethyl)glutathione synthase
EC:4.4.1.21			0.0287324	S-ribosylhomocysteine lyase
EC:3.4.21.72			-	IgA-specific serine endopeptidase
EC:3.2.1.89			0.0134202	Arabinogalactan endo-beta-1,4-galactanase
EC:3.2.1.82			-	Exo-poly-alpha-galacturonosidase
EC:3.2.1.80			-	Fructan beta-fructosidase
EC:3.2.1.86			-	6-phospho-beta-glucosidase
EC:3.2.1.85			-	6-phospho-beta-galactosidase
EC:2.3.1.101			-	Formylmethanofuran--tetrahydromethanopterin N-formyltransferase
EC:2.3.1.102			-	N(6)-hydroxylysine O-acetyltransferase
EC:2.3.1.109	POF	2.07152	0.0141513	Arginine N-succinyltransferase
EC:4.3.1.17			-	L-serine ammonia-lyase
EC:1.20.9.1			-	Arsenate reductase (azurin)
EC:5.2.1.13			-	Prolycopene isomerase
EC:2.5.1.78			-	6,7-dimethyl-8-ribityllumazine synthase
EC:2.7.4.23			0.0114234	Ribose 1,5-bisphosphate phosphokinase
EC:2.5.1.72			-	Quinolinate synthase
EC:2.5.1.73			-	O-phospho-L-seryl-tRNA:Cys-tRNA synthase
EC:2.5.1.74	POF	2.0643	0.0134202	1,4-dihydroxy-2-naphthoate polyprenyltransferase
EC:2.5.1.75			-	tRNA dimethylallyltransferase
EC:2.5.1.76			0.0473282	Cysteate synthase
EC:2.5.1.77			-	7,8-didemethyl-8-hydroxy-5-deazariboflavin synthase
EC:2.1.1.86			0.0154527	Tetrahydromethanopterin S-methyltransferase
EC:2.1.1.80	POF	2.37516	0.0149173	Protein-glutamate O-methyltransferase
EC:4.2.1.108	Control	2.1666	0.00319958	Ectoine synthase
EC:4.2.1.109			0.0149173	Methylthioribulose 1-phosphate dehydratase
EC:4.2.1.106			0.0425087	Bile-acid 7-alpha-dehydratase
EC:5.1.3.32	POF	2.04897	0.00692059	L-rhamnose mutarotase
EC:4.2.1.104			0.0183585	Cyanase
EC:4.2.1.103			0.00472334	Cyclohexyl-isocyanide hydratase
EC:3.4.21.88			-	Repressor LexA
EC:4.2.1.101			0.017985	Trans-feruloyl-CoA hydratase
EC:4.1.3.17			0.010226	4-hydroxy-4-methyl-2-oxoglutarate aldolase
EC:2.3.1.8			-	Phosphate acetyltransferase
EC:2.3.1.9	Control	2.82405	0.0127228	Acetyl-CoA C-acetyltransferase
EC:1.5.1.20			-	Methylenetetrahydrofolate reductase (NAD(P)H)
EC:2.3.1.1			-	Amino-acid N-acetyltransferase
EC:2.3.1.7			-	Carnitine O-acetyltransferase
EC:2.3.1.4			0.00165579	Glucosamine-phosphate N-acetyltransferase
EC:2.3.1.5			-	Arylamine N-acetyltransferase
EC:3.1.11.5	POF	2.16798	0.0157196	Exodeoxyribonuclease V
EC:3.1.11.6			-	Exodeoxyribonuclease VII
EC:3.1.11.1			0.00969477	Exodeoxyribonuclease I
EC:3.1.11.2			0.0260694	Exodeoxyribonuclease III
EC:1.3.1.43			0.0364174	Arogenate dehydrogenase
EC:1.3.1.44			-	Trans-2-enoyl-CoA reductase (NAD(+))
EC:1.3.1.45			-	2'-hydroxyisoflavone reductase
EC:3.5.1.99			-	Fatty acid amide hydrolase
EC:4.1.1.46			0.0127228	o-pyrocatechuate decarboxylase
EC:4.1.1.45	Control	2.19718	0.00340202	Aminocarboxymuconate-semialdehyde decarboxylase
EC:4.1.1.44			-	4-carboxymuconolactone decarboxylase
EC:4.1.1.41			-	Methylmalonyl-CoA decarboxylase
EC:1.12.1.5			0.0075275	Hydrogen dehydrogenase (NAD(P)(+))
EC:3.5.1.94			0.0157196	Gamma-glutamyl-gamma-aminobutyrate hydrolase
EC:1.12.1.2			-	Hydrogen dehydrogenase
EC:4.1.1.48			-	Indole-3-glycerol-phosphate synthase
EC:2.4.1.175			-	acetylgalactosaminyltransferase
EC:1.1.1.316			-	L-galactose 1-dehydrogenase
EC:1.1.1.310			0.0144041	(S)-sulfolactate dehydrogenase
EC:1.1.1.313			-	Sulfoacetaldehyde reductase
EC:1.1.1.312			0.00689519	2-hydroxy-4-carboxymuconate semialdehyde hemiacetal dehydrogenase
EC:1.1.3.20			-	Long-chain-alcohol oxidase
EC:1.1.3.21			-	Glycerol-3-phosphate oxidase
EC:3.1.1.31			-	6-phosphogluconolactonase
EC:1.1.1.173			-	L-rhamnose 1-dehydrogenase
EC:2.4.1.216			-	Trehalose 6-phosphate phosphorylase
EC:2.4.1.217			8.27166e-05	Mannosyl-3-phosphoglycerate synthase
EC:1.1.1.69			0.0418518	Gluconate 5-dehydrogenase
EC:2.4.1.212			0.00166351	Hyaluronan synthase
EC:2.4.1.213			-	Glucosylglycerol-phosphate synthase
EC:2.4.1.211			-	1,3-beta-galactosyl-N-acetylhexosamine phosphorylase
EC:1.1.1.60			0.00517819	2-hydroxy-3-oxopropionate reductase
EC:1.1.1.61			-	4-hydroxybutyrate dehydrogenase
EC:1.1.1.67			0.0331249	Mannitol 2-dehydrogenase
EC:1.1.1.65			-	Pyridoxine 4-dehydrogenase
EC:3.1.3.77			0.0073266	Acireductone synthase
EC:1.13.11.9			-	2,5-dihydroxypyridine 5,6-dioxygenase
EC:1.13.11.8			-	Protocatechuate 4,5-dioxygenase
EC:3.1.3.73			0.0134202	Adenosylcobalamin/alpha-ribazole phosphatase
EC:2.7.1.87			-	Streptomycin 3''-kinase
EC:1.13.11.4			0.0082033	Gentisate 1,2-dioxygenase
EC:2.7.1.85			-	Beta-glucoside kinase
EC:1.13.11.6			0.0138686	3-hydroxyanthranilate 3,4-dioxygenase
EC:1.13.11.1			0.00692059	Catechol 1,2-dioxygenase
EC:1.14.13.82	POF	2.28873	0.00517819	Vanillate monooxygenase
EC:1.13.11.3	POF	2.16048	0.00582101	Protocatechuate 3,4-dioxygenase
EC:1.13.11.2			0.0399748	Catechol 2,3-dioxygenase
EC:1.12.5.1			-	Hydrogen:quinone oxidoreductase
EC:6.1.1.27			-	O-phosphoserine--tRNA ligase
EC:6.1.1.24			-	Glutamate--tRNA(Gln) ligase
EC:6.1.1.23			-	Aspartate--tRNA(Asn) ligase
EC:6.1.1.22	POF	2.08628	0.010819	Asparagine--tRNA ligase
EC:6.1.1.21	POF	2.19511	0.00582101	Histidine--tRNA ligase
EC:6.1.1.20			-	Phenylalanine--tRNA ligase
EC:2.3.1.47			-	8-amino-7-oxononanoate synthase
EC:1.4.1.21			0.0082033	Aspartate dehydrogenase
EC:1.4.1.20			-	Phenylalanine dehydrogenase
EC:1.4.1.23	Control	2.19695	0.00249491	Valine dehydrogenase (NAD(+))
EC:1.18.6.1			0.0323485	Nitrogenase
EC:3.6.3.4			0.0418518	Cu(2+)-exporting ATPase
EC:2.3.1.41	POF	2.20872	0.00488147	Beta-ketoacyl-[acyl-carrier-protein] synthase I
EC:2.3.2.6	POF	2.09253	0.00384229	Leucyltransferase
EC:2.3.2.3			-	Lysyltransferase
EC:2.3.2.2	Control	2.05749	0.0418518	Gamma-glutamyltransferase
EC:4.2.1.33			-	3-isopropylmalate dehydratase
EC:4.2.1.32			-	L(+)-tartrate dehydratase
EC:4.2.1.30			-	Glycerol dehydratase
EC:4.2.1.35			-	(R)-2-methylmalate dehydratase
EC:2.7.1.175	Control	2.18682	0.00408129	Maltokinase
EC:2.7.1.176			-	UDP-N-acetylglucosamine kinase
EC:2.7.1.177			-	L-threonine kinase
EC:2.7.1.170			-	Anhydro-N-acetylmuramic acid kinase
EC:2.7.1.178			-	2-dehydro-3-deoxyglucono/galactono-kinase
EC:2.7.1.179			-	Kanosamine kinase
EC:3.2.1.70			-	Glucan 1,6-alpha-glucosidase
EC:4.2.3.75	Control	2.19907	0.00265634	(-)-germacrene D synthase
EC:1.20.4.3	Control	2.16366	0.00433372	Mycoredoxin
EC:1.20.4.1	POF	2.21964	0.0127228	Arsenate reductase (glutaredoxin)
EC:3.2.1.78			0.0285304	Mannan endo-1,4-beta-mannosidase
EC:2.10.1.1			-	Molybdopterin molybdotransferase
EC:2.6.1.84			-	Arginine--pyruvate transaminase
EC:2.6.1.85			-	Aminodeoxychorismate synthase
EC:2.6.1.86	Control	2.19964	0.00319958	2-amino-4-deoxychorismate synthase
EC:2.6.1.87			0.0114234	UDP-4-amino-4-deoxy-L-arabinose aminotransferase
EC:2.6.1.81	POF	2.05574	0.0114234	Succinylornithine transaminase
EC:2.6.1.82			0.0141513	Putrescine aminotransferase
EC:2.6.1.83			-	LL-diaminopimelate aminotransferase
EC:3.2.1.123			-	Endoglycosylceramidase
EC:2.8.1.10			-	Thiazole synthase
EC:2.8.1.12			0.00867592	Molybdopterin synthase
EC:1.4.7.1			-	Glutamate synthase (ferredoxin)
EC:2.8.3.19			-	CoA:oxalate CoA-transferase
EC:2.8.3.18			0.0154535	Succinyl-CoA:acetate CoA-transferase
EC:2.8.3.16			-	Formyl-CoA transferase
EC:2.8.3.12	Control	2.19486	0.00282726	Glutaconate CoA-transferase
EC:2.8.3.10			0.0120575	Citrate CoA-transferase
EC:1.4.1.2	Control	2.02108	0.0120575	Glutamate dehydrogenase
EC:1.4.1.3	POF	2.01692	0.000935506	Glutamate dehydrogenase (NAD(P)(+))
EC:1.4.1.1			-	Alanine dehydrogenase
EC:2.1.1.282			0.0136214	methyltransferase
EC:1.4.1.4			-	Glutamate dehydrogenase (NADP(+))
EC:1.4.1.9			-	Leucine dehydrogenase
EC:2.1.1.242			0.00549111	16S rRNA (guanine(1516)-N(2))-methyltransferase
EC:1.2.1.59			-	Glyceraldehyde-3-phosphate dehydrogenase (NAD(P)(+)) (phosphorylating)
EC:2.1.1.245			0.0253298	Co-methyltransferase
EC:2.1.1.246			0.000570516	methyltransferase
EC:1.4.3.4	Control	2.18075	0.00460022	Monoamine oxidase
EC:1.4.3.5	Control	2.28175	0.0127228	Pyridoxal 5'-phosphate synthase
EC:1.2.1.54			-	Gamma-guanidinobutyraldehyde dehydrogenase
EC:1.4.3.3	Control	2.19012	0.00319958	D-amino-acid oxidase
EC:2.4.2.8			-	Hypoxanthine phosphoribosyltransferase
EC:2.4.2.9			-	Uracil phosphoribosyltransferase
EC:2.4.2.2			-	Pyrimidine-nucleoside phosphorylase
EC:2.4.2.3			0.0224756	Uridine phosphorylase
EC:2.4.2.1			-	Purine-nucleoside phosphorylase
EC:2.4.2.6			-	Nucleoside deoxyribosyltransferase
EC:2.4.2.7			-	Adenine phosphoribosyltransferase
EC:2.4.2.4			0.0458303	Thymidine phosphorylase
EC:2.1.1.289			-	Cobalt-precorrin-7 (C(5))-methyltransferase
EC:2.7.7.4			-	Sulfate adenylyltransferase
EC:2.7.7.6			-	DNA-directed RNA polymerase
EC:2.7.7.7			-	DNA-directed DNA polymerase
EC:1.18.1.2			-	Ferredoxin--NADP(+) reductase
EC:1.18.1.3	POF	2.00022	0.00265634	Ferredoxin--NAD(+) reductase
EC:2.7.7.2			-	FAD synthetase
EC:1.18.1.1			-	Rubredoxin--NAD(+) reductase
EC:2.7.7.8			-	Polyribonucleotide nucleotidyltransferase
EC:2.7.7.9			0.0479361	UTP--glucose-1-phosphate uridylyltransferase
EC:6.3.2.3			0.0065349	Glutathione synthase
EC:3.2.1.99			0.0073266	Arabinan endo-1,5-alpha-L-arabinosidase
EC:2.7.9.2			-	Pyruvate, water dikinase
EC:2.7.9.3	POF	2.08947	0.00582101	Selenide, water dikinase
EC:2.7.9.1			0.0073266	Pyruvate, phosphate dikinase
EC:3.2.1.91	Control	2.19907	0.00265634	Cellulose 1,4-beta-cellobiosidase (non-reducing end)
EC:3.2.1.93			0.0418518	Alpha,alpha-phosphotrehalase
EC:3.2.1.96			-	Mannosyl-glycoprotein endo-beta-N-acetylglucosaminidase
EC:3.2.1.97			-	Endo-alpha-N-acetylgalactosaminidase
EC:2.4.99.15	POF	2.21133	0.00917273	(Kdo)(3)-lipid IV(A) (2-4) 3-deoxy-D-manno-octulosonic acid transferase
EC:2.4.99.14	POF	2.21133	0.00917273	(Kdo)(2)-lipid IV(A) (2-8) 3-deoxy-D-manno-octulosonic acid transferase
EC:2.4.99.17	POF	2.30975	0.0165595	S-adenosylmethionine:tRNA ribosyltransferase-isomerase
EC:2.4.99.16	Control	2.123	0.0073266	Starch synthase (maltosyl-transferring)
EC:2.3.1.174			0.0127228	3-oxoadipyl-CoA thiolase
EC:2.4.99.13	POF	2.21133	0.00917273	(Kdo)-lipid IV(A) 3-deoxy-D-manno-octulosonic acid transferase
EC:2.4.99.12	POF	2.21133	0.00917273	Lipid IV(A) 3-deoxy-D-manno-octulosonic acid transferase
EC:2.3.1.178	Control	2.16663	0.00319958	Diaminobutyrate acetyltransferase
EC:2.3.1.179	Control	2.70727	0.00460022	Beta-ketoacyl-[acyl-carrier-protein] synthase II
EC:2.4.99.19			-	Undecaprenyl-diphosphooligosaccharide--protein glycotransferase
EC:2.4.99.18			-	Dolichyl-diphosphooligosaccharide--protein glycotransferase
EC:6.3.2.39			-	Aerobactin synthase
EC:6.3.2.38			-	N(2)-citryl-N(6)-acetyl-N(6)-hydroxylysine synthase
EC:6.3.2.33			0.0473282	Tetrahydrosarcinapterin synthase
EC:6.3.2.31	Control	2.15968	0.00460022	Coenzyme F420-0:L-glutamate ligase
EC:6.3.2.30			-	Cyanophycin synthase (L-arginine-adding)
EC:6.3.2.36			-	4-phosphopantoate--beta-alanine ligase
EC:6.3.2.35			-	D-alanine--D-serine ligase
EC:6.3.2.34	Control	2.15968	0.00460022	Coenzyme F420-1:gamma-L-glutamate ligase
EC:2.1.1.98			-	Diphthine synthase
EC:2.5.1.49	POF	2.09822	0.0438029	O-acetylhomoserine aminocarboxypropyltransferase
EC:2.5.1.48			0.0381697	Cystathionine gamma-synthase
EC:2.5.1.44			0.0473791	Homospermidine synthase
EC:2.1.1.90			0.0182177	Methanol--corrinoid protein Co-methyltransferase
EC:2.5.1.46			0.0417592	Deoxyhypusine synthase
EC:2.5.1.41			-	Phosphoglycerol geranylgeranyltransferase
EC:1.5.1.28			-	Opine dehydrogenase
EC:2.1.1.95			-	Tocopherol O-methyltransferase
EC:4.2.1.118			-	3-dehydroshikimate dehydratase
EC:4.2.1.113			0.00616866	o-succinylbenzoate synthase
EC:4.2.1.115			-	UDP-N-acetylglucosamine 4,6-dehydratase (inverting)
EC:4.2.1.114			-	Methanogen homoaconitase
EC:3.4.21.19			-	Glutamyl endopeptidase
EC:4.2.1.116			0.00182307	3-hydroxypropionyl-CoA dehydratase
EC:2.5.1.114			-	tRNA(Phe) (4-demethylwyosine(37)-C(7)) aminocarboxypropyltransferase
EC:2.5.1.115			-	Homogentisate phytyltransferase
EC:2.5.1.116			-	Homogentisate geranylgeranyltransferase
EC:6.3.2.6			-	Phosphoribosylaminoimidazolesuccinocarboxamide synthase
EC:1.5.1.21			-	1-piperideine-2-carboxylate/1-pyrroline-2-carboxylate reductase (NADPH)
EC:1.5.1.24			-	N(5)-(carboxyethyl)ornithine synthase
EC:1.3.1.34			0.0082033	2,4-dienoyl-CoA reductase (NADPH)
EC:1.3.1.33			-	Protochlorophyllide reductase
EC:1.3.1.32			-	Maleylacetate reductase
EC:1.3.1.31			-	2-enoate reductase
EC:2.1.3.6			-	Putrescine carbamoyltransferase
EC:2.1.3.7			0.0107169	3-hydroxymethylcephem carbamoyltransferase
EC:3.1.3.83	POF	2.19872	0.00433372	D-glycero-alpha-D-manno-heptose-1,7-bisphosphate 7-phosphatase
EC:2.1.3.2			-	Aspartate carbamoyltransferase
EC:2.1.3.3			-	Ornithine carbamoyltransferase
EC:2.1.3.1			-	Methylmalonyl-CoA carboxytransferase
EC:3.4.15.6			0.0253298	Cyanophycinase
EC:4.1.1.55			-	4,5-dihydroxyphthalate decarboxylase
EC:3.4.15.5			0.00361607	Peptidyl-dipeptidase Dcp
EC:4.1.1.50	POF	2.01871	0.00517819	Adenosylmethionine decarboxylase
EC:3.5.1.88			-	Peptide deformylase
EC:3.4.15.1			-	Peptidyl-dipeptidase A
EC:3.5.1.86			-	Mandelamide amidase
EC:3.5.1.87	Control	2.01504	0.0141513	N-carbamoyl-L-amino-acid hydrolase
EC:2.4.1.144			0.00155281	Beta-1,4-mannosyl-glycoprotein 4-beta-N-acetylglucosaminyltransferase
EC:2.1.1.4			-	Acetylserotonin O-methyltransferase
EC:2.1.1.6			0.0381491	Catechol O-methyltransferase
EC:3.5.1.81			0.0381697	N-acyl-D-amino-acid deacylase
EC:1.1.1.369	Control	2.31151	0.0236225	D-chiro-inositol 1-dehydrogenase
EC:2.7.1.35	POF	2.14966	0.0248198	Pyridoxal kinase
EC:1.1.1.360			-	Glucose/galactose 1-dehydrogenase
EC:1.1.1.361			-	Glucose-6-phosphate 3-dehydrogenase
EC:1.1.1.363			-	Glucose-6-phosphate dehydrogenase (NAD(P)(+))
EC:1.1.1.367			-	UDP-2-acetamido-2,6-beta-L-arabino-hexul-4-ose reductase
EC:1.1.3.15	Control	2.33367	0.00917273	(S)-2-hydroxy-acid oxidase
EC:1.1.3.17			-	Choline oxidase
EC:3.4.11.1			-	Leucyl aminopeptidase
EC:3.4.11.6			-	Aminopeptidase B
EC:3.4.11.7			-	Glutamyl aminopeptidase
EC:3.4.11.4	POF	2.19755	0.0183585	Tripeptide aminopeptidase
EC:3.4.11.5			0.010819	Prolyl aminopeptidase
EC:3.1.1.29			-	Aminoacyl-tRNA hydrolase
EC:3.4.11.9			-	Xaa-Pro aminopeptidase
EC:1.8.4.12			-	Peptide-methionine (R)-S-oxide reductase
EC:1.1.1.100	Control	2.86965	0.0127228	3-oxoacyl-[acyl-carrier-protein] reductase
EC:1.1.1.102			-	3-dehydrosphinganine reductase
EC:1.1.1.103			0.0102431	L-threonine 3-dehydrogenase
EC:1.1.1.108			-	Carnitine 3-dehydrogenase
EC:3.1.3.69			-	Glucosylglycerol 3-phosphatase
EC:1.1.1.18	Control	2.31151	0.0236225	Inositol 2-dehydrogenase
EC:1.1.1.17			0.0141513	Mannitol-1-phosphate 5-dehydrogenase
EC:2.4.1.208			-	Diglucosyl diacylglycerol synthase (1,2-linking)
EC:1.1.1.14			-	L-iditol 2-dehydrogenase
EC:1.1.1.11			0.00582101	D-arabinitol 4-dehydrogenase
EC:2.7.2.1			-	Acetate kinase
EC:2.7.2.3			-	Phosphoglycerate kinase
EC:2.7.2.2	POF	2.16686	0.0183585	Carbamate kinase
EC:2.7.2.4	POF	2.34329	0.0174387	Aspartate kinase
EC:2.7.2.7			0.0331249	Butyrate kinase
EC:2.7.1.95			-	Kanamycin kinase
EC:2.7.1.90			0.00316106	Diphosphate--fructose-6-phosphate 1-phosphotransferase
EC:2.7.1.92			0.0364344	5-dehydro-2-deoxygluconokinase
EC:2.7.4.3			-	Adenylate kinase
EC:2.7.4.2			-	Phosphomevalonate kinase
EC:2.7.4.1			-	Polyphosphate kinase
EC:2.7.4.7			-	Phosphomethylpyrimidine kinase
EC:2.7.4.6			-	Nucleoside-diphosphate kinase
EC:2.7.4.9			-	dTMP kinase
EC:2.7.4.8			-	Guanylate kinase
EC:2.8.3.6	POF	2.10935	0.00549111	3-oxoadipate CoA-transferase
EC:2.8.3.5	POF	2.3356	0.00122428	3-oxoacid CoA-transferase
EC:2.8.3.1			-	Propionate CoA-transferase
EC:2.8.3.9			-	Butyrate--acetoacetate CoA-transferase
EC:2.8.3.8			-	Acetate CoA-transferase
EC:2.8.1.1			-	Thiosulfate sulfurtransferase
EC:2.8.1.2	Control	2.00554	0.0418518	3-mercaptopyruvate sulfurtransferase
EC:2.8.1.7			-	Cysteine desulfurase
EC:2.8.1.6			-	Biotin synthase
EC:2.8.1.8			-	Lipoyl synthase
EC:3.4.19.11			-	Gamma-D-glutamyl-meso-diaminopimelate peptidase
EC:3.4.19.13	Control	2.05749	0.0418518	Glutathione hydrolase
EC:1.3.8.12			0.0364174	(2S)-methylsuccinyl-CoA dehydrogenase
EC:4.2.1.28			-	Propanediol dehydratase
EC:2.3.2.21			-	Cyclo(L-tyrosyl-L-tyrosyl) synthase
EC:2.3.2.22			-	Cyclo(L-leucyl-L-leucyl) synthase
EC:4.2.1.20			-	Tryptophan synthase
EC:4.2.1.22			-	Cystathionine beta-synthase
EC:4.2.1.24			0.00488147	Porphobilinogen synthase
EC:4.2.1.25			-	L-arabinonate dehydratase
EC:2.7.1.167	POF	2.09602	0.00867592	D-glycero-beta-D-manno-heptose-7-phosphate kinase
EC:2.7.1.166			-	3-deoxy-D-manno-octulosonic acid kinase
EC:2.7.1.165			0.000165941	Glycerate 2-kinase
EC:2.7.1.162			-	N-acetylhexosamine 1-kinase
EC:2.7.1.161			-	CTP-dependent riboflavin kinase
EC:6.2.1.13			0.00790071	Acetate--CoA ligase (ADP-forming)
EC:2.7.1.169			-	Pantoate kinase
EC:2.7.1.168			-	D-glycero-alpha-D-manno-heptose-7-phosphate kinase
EC:2.3.1.235	Control	2.19907	0.00265634	Tetracenomycin F2 synthase
EC:1.7.1.7			0.0165595	GMP reductase
EC:1.7.1.6			-	Azobenzene reductase
EC:2.3.1.234			-	N(6)-L-threonylcarbamoyladenine synthase
EC:3.4.11.14			0.017985	Cytosol alanyl aminopeptidase
EC:1.7.7.2			-	Ferredoxin--nitrate reductase
EC:1.7.7.1			-	Ferredoxin--nitrite reductase
EC:3.4.11.10			-	Bacterial leucyl aminopeptidase
EC:3.4.11.18	Control	2.34061	0.00488147	Methionyl aminopeptidase
EC:3.4.11.19			-	D-stereospecific aminopeptidase
EC:4.1.1.47	Control	2.17428	0.00433372	Tartronate-semialdehyde synthase
EC:1.1.98.2			-	Glucose-6-phosphate dehydrogenase (coenzyme-F420)
EC:1.1.98.3			-	Decaprenylphospho-beta-D-ribofuranose 2-dehydrogenase
EC:3.3.2.8			-	Limonene-1,2-epoxide hydrolase
EC:3.4.24.78			-	GPR endopeptidase
EC:5.5.1.24			-	Tocopherol cyclase
EC:2.3.1.18			-	Galactoside O-acetyltransferase
EC:2.3.1.19			0.0347257	Phosphate butyryltransferase
EC:2.6.1.59			0.010819	dTDP-4-amino-4,6-dideoxygalactose transaminase
EC:3.4.17.11			-	Glutamate carboxypeptidase
EC:5.1.99.6	POF	2.25318	0.00867592	NAD(P)H-hydrate epimerase
EC:3.4.17.14	Control	2.20006	0.00300817	Zinc D-Ala-D-Ala carboxypeptidase
EC:5.1.99.4	Control	2.13332	0.0102431	Alpha-methylacyl-CoA racemase
EC:2.6.1.52			-	Phosphoserine transaminase
EC:2.6.1.51			-	Serine--pyruvate transaminase
EC:3.4.17.19			0.0149173	Carboxypeptidase Taq
EC:2.6.1.57			0.00969477	Aromatic-amino-acid transaminase
EC:2.3.1.15	POF	2.64264	0.00867592	Glycerol-3-phosphate 1-O-acyltransferase
EC:2.6.1.55	Control	2.15436	0.00517819	Taurine--2-oxoglutarate transaminase
EC:3.5.1.90			-	Adenosylcobinamide hydrolase
EC:4.2.3.5			-	Chorismate synthase
EC:4.2.3.4			-	3-dehydroquinate synthase
EC:4.2.3.3			0.0149173	Methylglyoxal synthase
EC:4.2.3.1	Control	2.40419	0.00384229	Threonine synthase
EC:1.3.8.4			-	Isovaleryl-CoA dehydrogenase
EC:4.2.1.8	POF	2.27967	0.00917273	Mannonate dehydratase
EC:1.3.8.6			-	Glutaryl-CoA dehydrogenase (ETF)
EC:1.3.8.7			-	Medium-chain acyl-CoA dehydrogenase
EC:1.3.8.1			0.0347667	Short-chain acyl-CoA dehydrogenase
EC:1.3.8.2			-	4,4'-diapophytoene desaturase (4,4'-diapolycopene-forming)
EC:4.2.1.1			-	Carbonate dehydratase
EC:4.2.1.3	POF	2.25035	0.00692059	Aconitate hydratase
EC:4.2.1.2			0.0381697	Fumarate hydratase
EC:1.3.8.8			0.00457324	Long-chain-acyl-CoA dehydrogenase
EC:4.2.1.7			0.00149266	Altronate dehydratase
EC:4.2.1.6	Control	2.39802	0.0174387	Galactonate dehydratase
EC:2.1.1.250			-	[Trimethylamine--corrinoid protein] Co-methyltransferase
EC:1.7.3.3	Control	2.15798	0.00460022	Factor independent urate hydroxylase
EC:2.1.1.256			-	tRNA (guanine(6)-N(2))-methyltransferase
EC:2.1.1.255			-	Geranyl diphosphate 2-C-methyltransferase
EC:1.2.1.28			0.00517819	Benzaldehyde dehydrogenase (NAD(+))
EC:1.2.1.27			0.0381697	Methylmalonate-semialdehyde dehydrogenase (CoA acylating)
EC:1.2.1.26			-	2,5-dioxovalerate dehydrogenase
EC:1.2.1.24			0.0134202	Succinate-semialdehyde dehydrogenase (NAD(+))
EC:1.2.1.22			-	Lactaldehyde dehydrogenase
EC:1.2.1.21			-	Glycolaldehyde dehydrogenase
EC:1.2.1.20	Control	2.1815	0.0364344	Glutarate-semialdehyde dehydrogenase
EC:3.4.21.4	Control	2.199	0.00319958	Trypsin
EC:3.4.13.19			-	Membrane dipeptidase
EC:2.3.1.169			8.91652e-05	CO-methylating acetyl-CoA synthase
EC:2.3.1.168			-	Dihydrolipoyllysine-residue (2-methylpropanoyl)transferase
EC:6.3.2.29			-	Cyanophycin synthase (L-aspartate-adding)
EC:1.8.2.3			-	Sulfide-cytochrome-c reductase (flavocytochrome c)
EC:1.8.2.2			-	Thiosulfate dehydrogenase
EC:3.1.4.46	Control	2.80161	0.00692059	Glycerophosphodiester phosphodiesterase
EC:2.5.1.56			0.0287324	N-acetylneuraminate synthase
EC:2.5.1.54			-	3-deoxy-7-phosphoheptulonate synthase
EC:2.5.1.55	POF	2.21335	0.00969477	3-deoxy-8-phosphooctulonate synthase
EC:1.8.4.8			-	Phosphoadenylyl-sulfate reductase (thioredoxin)
EC:1.14.13.141			-	Cholest-4-en-3-one 26-monooxygenase
EC:1.14.13.142			-	3-ketosteroid 9-alpha-monooxygenase
EC:1.14.13.149	Control	2.26672	0.0399748	Phenylacetyl-CoA 1,2-epoxidase
EC:1.14.13.148			0.0280831	Trimethylamine monooxygenase
EC:1.1.1.251			-	Galactitol-1-phosphate 5-dehydrogenase
EC:2.5.1.101			-	N,N'-diacetyllegionaminate synthase
EC:2.5.1.105			0.00433372	5'-phosphate synthase
EC:2.5.1.108			-	2-(3-amino-3-carboxypropyl)histidine synthase
EC:1.2.7.11	Control	2.13319	0.0174387	2-oxoacid oxidoreductase (ferredoxin)
EC:1.5.1.45			0.0182177	FAD reductase (NAD(P)H)
EC:1.5.1.41			0.0141513	Riboflavin reductase (NAD(P)H)
EC:1.5.1.43			-	Carboxynorspermidine synthase
EC:6.5.1.2	POF	2.03864	0.0127228	DNA ligase (NAD(+))
EC:1.3.1.28			0.0183585	2,3-dihydro-2,3-dihydroxybenzoate dehydrogenase
EC:2.7.7.81			-	Pseudaminic acid cytidylyltransferase
EC:1.3.1.25			0.00549111	1,6-dihydroxycyclohexa-2,4-diene-1-carboxylate dehydrogenase
EC:2.7.7.83			-	UDP-N-acetylgalactosamine diphosphorylase
EC:2.7.7.82			-	CMP-N,N'-diacetyllegionaminic acid synthase
EC:2.7.7.85	Control	2.10433	0.0213775	Diadenylate cyclase
EC:1.3.1.22			-	3-oxo-5-alpha-steroid 4-dehydrogenase (NADP(+))
EC:6.4.1.1			-	Pyruvate carboxylase
EC:4.1.1.68	POF	2.05107	0.0165595	5-oxopent-3-ene-1,2,5-tricarboxylate decarboxylase
EC:6.4.1.3	Control	2.70821	0.00775385	Propionyl-CoA carboxylase
EC:6.4.1.2			-	Acetyl-CoA carboxylase
EC:6.4.1.5			-	Geranoyl-CoA carboxylase
EC:6.4.1.4	Control	2.03116	0.00319958	Methylcrotonoyl-CoA carboxylase
EC:6.4.1.6			-	Acetone carboxylase
EC:4.6.1.13			-	Phosphatidylinositol diacylglycerol-lyase
EC:4.6.1.12			-	2-C-methyl-D-erythritol 2,4-cyclodiphosphate synthase
EC:4.1.1.65			-	Phosphatidylserine decarboxylase
EC:4.1.1.64			-	2,2-dialkylglycine decarboxylase (pyruvate)
EC:1.3.1.101			-	2,3-bis-O-geranylgeranyl-sn-glycerol 1-phosphate reductase (NAD(P)H)
EC:1.3.1.106	Control	2.16099	0.00488147	Cobalt-precorrin-6A reductase
EC:1.3.1.104			-	Enoyl-[acyl-carrier-protein] reductase
EC:3.5.1.78			0.0134202	Glutathionylspermidine amidase
EC:1.1.1.378			-	L-rhamnose 1-dehydrogenase (NAD(P)(+))
EC:1.1.1.373			-	Sulfolactaldehyde 3-reductase
EC:1.1.1.371			-	Scyllo-inositol 2-dehydrogenase (NADP(+))
EC:1.1.1.370			-	Scyllo-inositol 2-dehydrogenase (NAD(+))
EC:1.1.1.377			-	L-rhamnose 1-dehydrogenase (NADP(+))
EC:1.1.1.376			-	L-arabinose 1-dehydrogenase (NAD(P)(+))
EC:1.1.1.374			0.00939457	UDP-N-acetylglucosamine 3-dehydrogenase
EC:3.1.1.15			-	L-arabinonolactonase
EC:3.1.1.17			0.010819	Gluconolactonase
EC:3.1.1.11			0.0157196	Pectinesterase
EC:1.1.1.117			-	D-arabinose 1-dehydrogenase (NAD(P)(+))
EC:3.1.3.18			-	Phosphoglycolate phosphatase
EC:3.1.3.16			-	Protein-serine/threonine phosphatase
EC:3.1.3.15			0.0165595	Histidinol-phosphatase
EC:3.1.3.12			0.0364344	Trehalose-phosphatase
EC:3.1.3.11			0.0165595	Fructose-bisphosphatase
EC:3.1.3.10			0.010819	Glucose-1-phosphatase
EC:4.2.3.130			-	Tetraprenyl-beta-curcumene synthase
EC:2.7.1.49			-	Hydroxymethylpyrimidine kinase
EC:2.7.1.48			-	Uridine kinase
EC:2.7.1.40			0.0183585	Pyruvate kinase
EC:2.7.1.47			-	D-ribulokinase
EC:2.7.1.45	Control	2.15199	0.0316263	2-dehydro-3-deoxygluconokinase
EC:3.1.1.57			0.00458178	2-pyrone-4,6-dicarboxylate lactonase
EC:2.3.2.18			-	glycyltransferase
EC:5.1.2.3			-	3-hydroxybutyryl-CoA epimerase
EC:2.3.2.10			-	UDP-N-acetylmuramoylpentapeptide-lysine N(6)-alanyltransferase
EC:2.3.2.13			-	Protein-glutamine gamma-glutamyltransferase
EC:2.3.2.17			-	glycyltransferase
EC:2.3.2.16			-	Lipid II:glycine glycyltransferase
EC:4.2.1.19			-	Imidazoleglycerol-phosphate dehydratase
EC:4.2.1.18			-	Methylglutaconyl-CoA hydratase
EC:6.2.1.19			0.0346528	Long-chain-fatty-acid--luciferin-component ligase
EC:6.2.1.18			-	Citrate--CoA ligase
EC:6.2.1.17			-	Propionate--CoA ligase
EC:6.2.1.16	Control	2.15932	0.0013977	Acetoacetate--CoA ligase
EC:4.2.1.17	Control	2.71737	0.0213775	Enoyl-CoA hydratase
EC:6.2.1.14			-	6-carboxyhexanoate--CoA ligase
EC:4.2.1.11			-	Phosphopyruvate hydratase
EC:4.2.1.10	POF	2.04358	0.00616866	3-dehydroquinate dehydratase
EC:4.2.1.12			0.0183585	Phosphogluconate dehydratase
EC:2.7.1.156			0.00616866	Adenosylcobinamide kinase
EC:2.7.1.89			0.0114234	Thiamine kinase
EC:1.13.11.5	Control	2.097	0.0134202	Homogentisate 1,2-dioxygenase
EC:1.14.13.84			0.0144041	4-hydroxyacetophenone monooxygenase
EC:4.2.3.12	POF	2.27916	0.00969477	6-pyruvoyltetrahydropterin synthase
EC:1.3.3.3	POF	2.09474	0.00361607	Coproporphyrinogen oxidase
EC:2.7.1.83			-	Pseudouridine kinase
EC:1.3.3.6			0.0157196	Acyl-CoA oxidase
EC:1.3.3.5			0.0352325	Bilirubin oxidase
EC:1.3.3.4	Control	2.13331	0.00692059	Protoporphyrinogen oxidase
EC:1.14.13.81			-	Magnesium-protoporphyrin IX monomethyl ester (oxidative) cyclase
EC:1.3.1.6			-	Fumarate reductase (NADH)
EC:1.3.1.1			-	Dihydrouracil dehydrogenase (NAD(+))
EC:4.1.99.20			-	3-amino-4-hydroxybenzoate synthase
EC:1.3.1.9	POF	2.10239	0.0127228	Enoyl-[acyl-carrier-protein] reductase (NADH)
EC:2.6.1.48			-	5-aminovalerate transaminase
EC:2.3.1.29	POF	2.08234	0.0141513	Glycine C-acetyltransferase
EC:2.3.1.28			0.0165595	Chloramphenicol O-acetyltransferase
EC:2.6.1.42			-	Branched-chain-amino-acid transaminase
EC:2.6.1.44			-	Alanine--glyoxylate transaminase
EC:2.3.1.20			0.00700003	Diacylglycerol O-acyltransferase
EC:2.6.1.45			-	Serine--glyoxylate transaminase
EC:5.3.3.4			0.00582101	Muconolactone Delta-isomerase
EC:5.3.3.3			0.00104809	Vinylacetyl-CoA Delta-isomerase
EC:5.3.3.2			-	Isopentenyl-diphosphate Delta-isomerase
EC:5.3.3.1			0.0231776	Steroid Delta-isomerase
EC:5.3.3.8			0.0141513	Dodecenoyl-CoA isomerase
EC:5.3.1.1			0.0157196	Triose-phosphate isomerase
EC:5.3.1.5			0.0399748	Xylose isomerase
EC:5.3.1.4			0.010819	L-arabinose isomerase
EC:2.1.1.269			-	Dimethylsulfoniopropionate demethylase
EC:2.1.1.266			0.0120575	23S rRNA (adenine(2030)-N(6))-methyltransferase
EC:5.3.1.8			-	Mannose-6-phosphate isomerase
EC:2.1.1.264			0.0102431	23S rRNA (guanine(2069)-N(7))-methyltransferase
EC:2.1.1.265			0.0203263	Tellurite methyltransferase
EC:2.1.1.260			0.0346528	rRNA small subunit pseudouridine methyltransferase Nep1
EC:1.2.1.38			-	N-acetyl-gamma-glutamyl-phosphate reductase
EC:1.2.1.39	POF	2.08117	0.00692059	Phenylacetaldehyde dehydrogenase
EC:1.2.1.32			-	Aminomuconate-semialdehyde dehydrogenase
EC:1.4.1.24			-	3-dehydroquinate synthase II
EC:1.2.3.3			-	Pyruvate oxidase
EC:1.2.99.2			-	Carbon-monoxide dehydrogenase (acceptor)
EC:1.2.99.5			-	Formylmethanofuran dehydrogenase
EC:1.2.99.8			-	Glyceraldehyde dehydrogenase (FAD-containing)
EC:1.2.1.4			0.0458303	Aldehyde dehydrogenase (NADP(+))
EC:1.2.1.5			0.0375163	Aldehyde dehydrogenase (NAD(P)(+))
EC:6.3.4.19			-	tRNA(Ile)-lysidine synthetase
EC:6.3.4.18			-	5-(carboxyamino)imidazole ribonucleotide synthase
EC:1.2.1.2	POF	2.57993	0.00340202	Formate dehydrogenase
EC:1.2.1.3	Control	2.62926	0.0183585	Aldehyde dehydrogenase (NAD(+))
EC:6.3.4.13			-	Phosphoribosylamine--glycine ligase
EC:2.3.1.157			-	Glucosamine-1-phosphate N-acetyltransferase
EC:1.2.1.8	Control	2.51402	0.0149173	Betaine-aldehyde dehydrogenase
EC:1.2.1.9			-	Glyceraldehyde-3-phosphate dehydrogenase (NADP(+))
EC:6.3.4.15			-	Biotin--[acetyl-CoA-carboxylase] ligase
EC:6.3.4.14	Control	2.38558	0.00517819	Biotin carboxylase
EC:3.4.21.110			-	C5a peptidase
EC:3.4.21.116			-	SpoIVB peptidase
EC:1.9.3.1	Control	2.6272	0.0248198	Cytochrome-c oxidase
EC:6.3.2.17			-	Tetrahydrofolate synthase
EC:6.3.2.10			-	UDP-N-acetylmuramoyl-tripeptide--D-alanyl-D-alanine ligase
EC:6.3.2.13			-	UDP-N-acetylmuramoyl-L-alanyl-D-glutamate--2,6-diaminopimelate ligase
EC:3.1.4.55			0.00582101	Phosphoribosyl 1,2-cyclic phosphate phosphodiesterase
EC:2.5.1.26			-	Alkylglycerone-phosphate synthase
EC:5.3.3.17			-	Trans-2,3-dihydro-3-hydroxyanthranilate isomerase
EC:2.5.1.21			-	Squalene synthase
EC:1.2.7.6			-	Glyceraldehyde-3-phosphate dehydrogenase (ferredoxin)
EC:1.2.7.7			0.00476647	3-methyl-2-oxobutanoate dehydrogenase (ferredoxin)
EC:1.2.7.4			0.0241051	Carbon-monoxide dehydrogenase (ferredoxin)
EC:1.2.7.5			-	Aldehyde ferredoxin oxidoreductase
EC:1.2.7.3			-	2-oxoglutarate synthase
EC:2.5.1.29	Control	2.52761	0.00549111	Geranylgeranyl diphosphate synthase
EC:1.2.7.1	POF	2.36924	0.0273729	Pyruvate synthase
EC:5.3.1.9			-	Glucose-6-phosphate isomerase
EC:1.14.13.172			-	Salicylate 5-hydroxylase
EC:2.5.1.9			-	Riboflavin synthase
EC:1.2.5.1	Control	2.36648	0.0183585	Pyruvate dehydrogenase (quinone)
EC:2.5.1.6			-	Methionine adenosyltransferase
EC:2.5.1.7			0.00282726	UDP-N-acetylglucosamine 1-carboxyvinyltransferase
EC:2.5.1.1	Control	2.39552	0.00549111	Dimethylallyltranstransferase
EC:6.6.1.2			0.0331647	Cobaltochelatase
EC:2.5.1.3			-	Thiamine-phosphate diphosphorylase
EC:2.6.1.9	Control	2.56268	0.00969477	Histidinol-phosphate transaminase
EC:1.3.1.10			0.0381697	Enoyl-[acyl-carrier-protein] reductase (NADPH, Si-specific)
EC:1.3.1.12			-	Prephenate dehydrogenase
EC:1.3.1.14			-	Dihydroorotate dehydrogenase (NAD(+))
EC:4.1.1.99			-	Phosphomevalonate decarboxylase
EC:1.1.1.290			0.0248198	4-phosphoerythronate dehydrogenase
EC:1.1.1.292			0.0125649	1,5-anhydro-D-fructose reductase (1,5-anhydro-D-mannitol-forming)
EC:4.1.1.79			-	Sulfopyruvate decarboxylase
EC:1.1.1.298			0.0227103	3-hydroxypropionate dehydrogenase (NADP(+))
EC:4.1.1.77			-	2-oxo-3-hexenedioate decarboxylase
EC:4.1.1.74			0.00775385	Indolepyruvate decarboxylase
EC:4.1.1.75			-	5-guanidino-2-oxopentanoate decarboxylase
EC:4.1.1.73	POF	2.068	0.0073266	Tartrate decarboxylase
EC:4.1.1.70			0.016785	Glutaconyl-CoA decarboxylase
EC:4.1.1.71			-	2-oxoglutarate decarboxylase
EC:3.5.1.44			-	Protein-glutamine glutaminase
EC:3.5.1.68			-	N-formylglutamate deformylase
EC:1.17.99.6	POF	2.15828	0.010819	Epoxyqueuosine reductase
EC:1.1.1.346	POF	2.11932	0.0073266	2,5-didehydrogluconate reductase (2-dehydro-L-gulonate-forming)
EC:1.1.1.343	Control	2.26801	0.00384229	Phosphogluconate dehydrogenase (NAD(+)-dependent, decarboxylating)
EC:5.4.99.12			-	tRNA pseudouridine(38-40) synthase
EC:1.21.4.2			-	Glycine reductase
EC:1.21.4.1			0.00219601	D-proline reductase (dithiol)
EC:1.21.4.4			0.00219601	Betaine reductase
EC:5.4.1.3			0.0270901	2-methylfumaryl-CoA isomerase
EC:1.1.1.31			-	3-hydroxyisobutyrate dehydrogenase
EC:1.1.1.30			-	3-hydroxybutyrate dehydrogenase
EC:5.4.3.2			0.0479361	Lysine 2,3-aminomutase
EC:5.4.3.3			0.0246372	Beta-lysine 5,6-aminomutase
EC:1.1.1.35			-	3-hydroxyacyl-CoA dehydrogenase
EC:1.1.1.34			-	Hydroxymethylglutaryl-CoA reductase (NADPH)
EC:1.1.1.37			-	Malate dehydrogenase
EC:1.1.1.36			-	Acetoacetyl-CoA reductase
EC:1.13.11.15			0.0174387	3,4-dihydroxyphenylacetate 2,3-dioxygenase
EC:1.1.1.38	Control	2.3147	0.0134202	Malate dehydrogenase (oxaloacetate-decarboxylating)
EC:1.13.11.16			-	3-carboxyethylcatechol 2,3-dioxygenase
EC:1.13.11.11	Control	2.07508	0.0301495	Tryptophan 2,3-dioxygenase
EC:1.14.13.70			0.0244234	Sterol 14-alpha-demethylase
EC:6.1.1.16	POF	2.13647	0.0134202	Cysteine--tRNA ligase
EC:6.1.1.17			-	Glutamate--tRNA ligase
EC:6.1.1.14	POF	2.31975	0.0287324	Glycine--tRNA ligase
EC:3.5.99.2			0.0248198	Aminopyrimidine aminohydrolase
EC:6.1.1.12			-	Aspartate--tRNA ligase
EC:6.1.1.13			-	D-alanine--poly(phosphoribitol) ligase
EC:3.5.99.7			0.0457812	1-aminocyclopropane-1-carboxylate deaminase
EC:3.5.99.6	POF	2.00349	0.0236225	Glucosamine-6-phosphate deaminase
EC:6.1.1.18	POF	2.17286	0.0141513	Glutamine--tRNA ligase
EC:6.1.1.19	Control	2.03436	0.00582101	Arginine--tRNA ligase
EC:2.7.1.58	POF	2.05758	0.010819	2-dehydro-3-deoxygalactonokinase
EC:2.7.1.59	POF	2.05494	0.0203263	N-acetylglucosamine kinase
EC:2.7.1.50			0.0331647	Hydroxyethylthiazole kinase
EC:2.7.1.51			-	L-fuculokinase
EC:2.7.1.53			-	L-xylulokinase
EC:2.7.1.55			-	Allose kinase
EC:2.7.1.56			0.0203263	1-phosphofructokinase
EC:2.4.1.319			0.00463014	Beta-1,4-mannooligosaccharide phosphorylase
EC:2.4.1.310			-	Vancomycin aglycone glucosyltransferase
EC:2.4.1.315			-	Diglucosyl diacylglycerol synthase (1,6-linking)
EC:1.1.1.125			0.00582101	2-deoxy-D-gluconate 3-dehydrogenase
EC:1.1.1.122			0.00775385	D-threo-aldose 1-dehydrogenase
EC:4.1.2.50	POF	2.27916	0.00969477	6-carboxytetrahydropterin synthase
EC:2.7.1.148			-	4-(cytidine 5'-diphospho)-2-C-methyl-D-erythritol kinase
EC:2.7.1.144	Control	2.18841	0.00319958	Tagatose-6-phosphate kinase
EC:2.7.1.147			0.0231061	ADP-specific glucokinase
EC:2.7.1.146			0.0231061	ADP-specific phosphofructokinase
EC:1.14.99.29			0.00165579	Deoxyhypusine monooxygenase
EC:5.3.4.1			0.00582101	Protein disulfide-isomerase
EC:4.1.99.16	Control	2.19907	0.00265634	Geosmin synthase
EC:4.1.99.17			-	Phosphomethylpyrimidine synthase
EC:4.1.99.14			-	Spore photoproduct lyase
EC:4.1.99.12			-	3,4-dihydroxy-2-butanone-4-phosphate synthase
EC:3.2.1.170			-	Mannosylglycerate hydrolase
EC:3.2.1.172	POF	2.0354	0.00616866	Unsaturated rhamnogalacturonyl hydrolase
EC:4.1.99.18			-	Cyclic pyranopterin phosphate synthase
EC:3.2.1.177			0.0236225	Alpha-D-xyloside xylohydrolase
EC:3.5.4.27			-	Methenyltetrahydromethanopterin cyclohydrolase
EC:3.5.4.26			-	Diaminohydroxyphosphoribosylaminopyrimidine deaminase
EC:3.5.4.25			-	GTP cyclohydrolase II
EC:3.5.4.29			0.036608	GTP cyclohydrolase IIa
EC:3.5.4.28			-	S-adenosylhomocysteine deaminase
EC:2.3.1.30	POF	2.31087	0.0134202	Serine O-acetyltransferase
EC:2.3.1.31			0.0157196	Homoserine O-acetyltransferase
EC:2.3.1.37			0.0418518	5-aminolevulinate synthase
EC:2.3.1.35			-	Glutamate N-acetyltransferase
EC:3.5.1.42			-	Nicotinamide-nucleotide amidase
EC:2.6.1.77			-	Taurine--pyruvate aminotransferase
EC:2.6.1.76	Control	2.36959	0.010819	Diaminobutyrate--2-oxoglutarate transaminase
EC:3.5.5.7			-	Aliphatic nitrilase
EC:3.5.3.9			0.00282726	Allantoate deiminase
EC:3.5.3.8			0.0102431	Formimidoylglutamase
EC:2.8.3.22			-	Succinyl-CoA--L-malate CoA-transferase
EC:2.8.3.20			-	Succinyl-CoA--D-citramalate CoA-transferase
EC:2.8.3.21			-	L-carnitine CoA-transferase
EC:3.5.3.3			-	Creatinase
EC:3.5.3.1			0.0364344	Arginase
EC:3.5.3.7			-	Guanidinobutyrase
EC:3.5.3.6	Control	2.1659	0.00170065	Arginine deiminase
EC:3.5.3.4	Control	2.19423	0.00300817	Allantoicase
EC:2.1.1.271	Control	2.11912	0.0073266	Cobalt-precorrin-4 methyltransferase
EC:3.5.1.5	Control	2.61971	0.00549111	Urease
EC:3.5.1.4			-	Amidase
EC:3.5.1.1	POF	2.13016	0.0260694	Asparaginase
EC:3.5.1.2			0.0082033	Glutaminase
EC:3.5.1.9			0.0248198	Arylformamidase
EC:2.7.14.1			-	Protein arginine kinase
EC:3.5.99.10	POF	2.3299	0.00433372	2-iminobutanoate/2-iminopropanoate deaminase
EC:1.1.9.1			-	Alcohol dehydrogenase (azurin)
EC:2.8.2.22			-	Aryl-sulfate sulfotransferase
EC:3.6.4.13	POF	2.64496	0.0073266	RNA helicase
EC:3.6.4.12			-	DNA helicase
EC:3.1.31.1			-	Micrococcal nuclease
EC:1.14.13.59	Control	2.48601	0.00300817	L-lysine N(6)-monooxygenase (NADPH)
EC:1.1.1.6	POF	2.0933	0.0165595	Glycerol dehydrogenase
EC:3.4.14.11			-	Xaa-Pro dipeptidyl-peptidase
EC:1.1.1.4			-	(R,R)-butanediol dehydrogenase
EC:1.1.1.3	POF	2.08196	0.0157196	Homoserine dehydrogenase
EC:1.1.1.2			-	Alcohol dehydrogenase (NADP(+))
EC:1.1.1.1			-	Alcohol dehydrogenase
EC:3.4.21.105			-	Rhomboid protease
EC:3.4.21.107	POF	2.26178	0.0183585	Peptidase Do
EC:1.1.1.9			-	D-xylulose reductase
EC:1.1.3.6	Control	2.17882	0.00408129	Cholesterol oxidase
EC:2.7.10.1			0.0331844	Receptor protein-tyrosine kinase
EC:1.1.3.8			0.0331844	L-gulonolactone oxidase
EC:2.7.10.2			-	Non-specific protein-tyrosine kinase
EC:1.1.5.3			-	Glycerol-3-phosphate dehydrogenase
EC:1.1.5.2			0.0102431	Quinoprotein glucose dehydrogenase (PQQ, quinone)
EC:2.5.1.30	Control	2.46156	0.0073266	Heptaprenyl diphosphate synthase
EC:2.5.1.31			-	diphosphate specific)
EC:2.5.1.32	Control	2.45172	0.00517819	15-cis-phytoene synthase
EC:1.1.5.4	POF	2.1025	0.0102431	Malate dehydrogenase (quinone)
EC:1.14.13.50			-	Pentachlorophenol monooxygenase
EC:1.14.13.165			-	Nitric-oxide synthase (NAD(P)H)
EC:1.1.5.8	POF	2.04598	0.00917273	Quinate dehydrogenase (quinone)
EC:2.5.1.39	Control	2.14791	0.0141513	4-hydroxybenzoate polyprenyltransferase
EC:1.8.99.2			0.0473282	Adenylyl-sulfate reductase
EC:2.7.7.63			0.0347667	Lipoate--protein ligase
EC:2.7.7.62			0.0065349	Adenosylcobinamide-phosphate guanylyltransferase
EC:2.7.7.61			0.0120575	Citrate lyase holo-[acyl-carrier protein] synthase
EC:2.7.7.60			-	2-C-methyl-D-erythritol 4-phosphate cytidylyltransferase
EC:2.7.7.67			-	CDP-2,3-bis-(O-geranylgeranyl)-sn-glycerol synthase
EC:2.7.7.66			0.0102431	Malonate decarboxylase holo-[acyl-carrier protein] synthase
EC:2.7.7.65	POF	2.11427	0.00867592	Diguanylate cyclase
EC:2.7.7.68	Control	2.18323	0.00433372	2-phospho-L-lactate guanylyltransferase
EC:4.1.1.83			-	4-hydroxyphenylacetate decarboxylase
EC:1.1.1.282			-	Quinate/shikimate dehydrogenase
EC:1.1.1.281			-	GDP-4-dehydro-6-deoxy-D-mannose reductase
EC:4.1.1.87	POF	2.04278	0.0102431	Malonyl-S-ACP decarboxylase
EC:4.1.1.86	Control	2.40087	0.0157196	Diaminobutyrate decarboxylase
EC:4.1.1.85			0.0213775	3-dehydro-L-gulonate-6-phosphate decarboxylase
EC:1.1.1.284			0.0331647	S-(hydroxymethyl)glutathione dehydrogenase
EC:4.99.1.1			-	Ferrochelatase
EC:1.1.99.24			-	Hydroxyacid-oxoacid transhydrogenase
EC:4.99.1.3	Control	2.13607	0.00616866	Sirohydrochlorin cobaltochelatase
EC:4.99.1.4			0.0399748	Sirohydrochlorin ferrochelatase
EC:4.99.1.5			-	Aliphatic aldoxime dehydratase
EC:1.1.99.21			0.0180911	D-sorbitol dehydrogenase (acceptor)
EC:3.5.1.54			0.0213775	Allophanate hydrolase
EC:3.5.1.53	Control	2.07106	0.00384229	N-carbamoylputrescine amidase
EC:1.3.98.1			-	Dihydroorotate oxidase (fumarate)
EC:3.5.1.59			0.0425087	N-carbamoylsarcosine amidase
EC:1.1.1.350			-	Ureidoglycolate dehydrogenase (NAD(+))
EC:1.1.1.336			0.010819	UDP-N-acetyl-D-mannosamine dehydrogenase
EC:1.1.1.359			-	Aldose 1-dehydrogenase (NAD(P)(+))
EC:3.1.1.75			0.0213745	Poly(3-hydroxybutyrate) depolymerase
EC:3.1.1.74			0.0380562	Cutinase
EC:3.1.1.73			-	Feruloyl esterase
EC:3.1.1.72			-	Acetylxylan esterase
EC:2.5.1.120	Control	2.20125	0.00282726	Aminodeoxyfutalosine synthase
EC:6.3.2.12			-	Dihydrofolate synthase
EC:3.4.24.84			-	Ste24 endopeptidase
EC:1.1.1.26			-	Glyoxylate reductase
EC:1.1.1.27			-	L-lactate dehydrogenase
EC:1.1.1.25	POF	2.26381	0.00361607	Shikimate dehydrogenase
EC:1.1.1.22			-	UDP-glucose 6-dehydrogenase
EC:1.1.1.23			-	Histidinol dehydrogenase
EC:3.1.3.37			0.0399703	Sedoheptulose-bisphosphatase
EC:1.1.1.28	POF	2.17528	0.0073266	D-lactate dehydrogenase
EC:1.1.1.29			-	Glycerate dehydrogenase
EC:1.14.13.40	Control	2.15079	0.00433372	Anthraniloyl-CoA monooxygenase
EC:1.2.7.8			0.0224756	Indolepyruvate ferredoxin oxidoreductase
EC:1.13.12.16			-	Nitronate monooxygenase
EC:2.4.2.48			-	tRNA-guanine(15) transglycosylase
EC:5.3.1.31			-	Sulfoquinovose isomerase
EC:5.3.1.30			0.0364344	5-deoxy-glucuronate isomerase
EC:2.7.1.69	POF	2.68031	0.0213775	Protein-N(pi)-phosphohistidine--sugar phosphotransferase
EC:2.7.1.66			-	Undecaprenol kinase
EC:2.7.1.60			0.0127228	N-acylmannosamine kinase
EC:2.7.1.63			0.0213775	Polyphosphate--glucose phosphotransferase
EC:2.4.1.327			-	Aclacinomycin-T 2-deoxy-L-fucose transferase
EC:2.4.1.325			0.0114234	TDP-N-acetylfucosamine:lipid II N-acetylfucosaminyltransferase
EC:2.4.1.320			0.00463014	1,4-beta-mannosyl-N-acetylglucosamine phosphorylase
EC:2.7.1.76			-	Deoxyadenosine kinase
EC:2.7.1.74			-	Deoxycytidine kinase
EC:3.1.2.12			0.00969477	S-formylglutathione hydrolase
EC:1.1.1.130			-	3-dehydro-L-gulonate 2-dehydrogenase
EC:1.1.1.133	POF	2.12122	0.0458303	dTDP-4-dehydrorhamnose reductase
EC:1.1.1.132			-	GDP-mannose 6-dehydrogenase
EC:1.1.1.137			-	Ribitol-5-phosphate 2-dehydrogenase
EC:1.1.1.136			-	UDP-N-acetylglucosamine 6-dehydrogenase
EC:3.6.3.31			0.0287324	Polyamine-transporting ATPase
EC:4.2.1.77			-	Trans-L-3-hydroxyproline dehydratase
EC:6.2.1.30			-	Phenylacetate--CoA ligase
EC:3.6.1.41			0.00582101	Bis(5'-nucleosyl)-tetraphosphatase (symmetrical)
EC:3.6.1.40	Control	2.25749	0.0065349	Guanosine-5'-triphosphate,3'-diphosphate diphosphatase
EC:6.2.1.34			0.0361532	Trans-feruloyl-CoA synthase
EC:3.6.1.45			0.0213775	UDP-sugar diphosphatase
EC:6.2.1.36			-	3-hydroxypropionyl-CoA synthase
EC:2.7.1.130	POF	2.21304	0.00969477	Tetraacyldisaccharide 4'-kinase
EC:4.2.1.79			0.0224726	2-methylcitrate dehydratase
EC:1.3.99.5			-	3-oxo-5-alpha-steroid 4-dehydrogenase (acceptor)
EC:1.3.99.4			0.00205333	3-oxosteroid 1-dehydrogenase
EC:1.3.99.8			-	2-furoyl-CoA dehydrogenase
EC:1.14.20.3			-	(5R)-carbapenem-3-carboxylate synthase
EC:4.2.2.17			-	Inulin fructotransferase (DFA-I-forming)
EC:4.2.2.10			-	Pectin lyase
EC:1.14.99.39			0.00165579	Ammonia monooxygenase
EC:3.5.3.18			-	Dimethylargininase
EC:3.5.3.13			-	Formimidoylglutamate deiminase
EC:3.5.3.12			-	Agmatine deiminase
EC:3.5.3.11			-	Agmatinase
EC:3.4.11.21	Control	2.17097	0.00460022	Aspartyl aminopeptidase
EC:3.4.11.23			0.0165595	PepB aminopeptidase
EC:3.2.1.165			-	Exo-1,4-beta-D-glucosaminidase
EC:3.5.4.31			-	S-methyl-5'-thioadenosine deaminase
EC:3.5.4.32			-	8-oxoguanine deaminase
EC:3.5.4.33			-	tRNA(adenine(34)) deaminase
EC:3.5.4.39			-	GTP cyclohydrolase IV
EC:3.2.1.122			0.0120575	Maltose-6'-phosphate glucosidase
EC:2.6.1.62			-	Adenosylmethionine--8-amino-7-oxononanoate transaminase
EC:2.3.1.46			0.0224756	Homoserine O-succinyltransferase
EC:3.6.3.2			-	Magnesium-importing ATPase
EC:3.6.3.3			0.0364344	Cadmium-exporting ATPase
EC:2.6.1.66			-	Valine--pyruvate transaminase
EC:3.6.3.5			0.0364344	Zinc-exporting ATPase
EC:3.6.3.6			-	Proton-exporting ATPase
EC:2.3.1.40			0.0127228	Acyl-[acyl-carrier-protein]--phospholipid O-acyltransferase
EC:3.6.3.8			-	Calcium-transporting ATPase
EC:2.3.1.48			-	Histone acetyltransferase
EC:6.1.1.4			-	Leucine--tRNA ligase
EC:6.1.1.5			-	Isoleucine--tRNA ligase
EC:6.1.1.6	POF	2.28064	0.0073266	Lysine--tRNA ligase
EC:6.1.1.7			-	Alanine--tRNA ligase
EC:6.1.1.1			-	Tyrosine--tRNA ligase
EC:6.1.1.2	POF	2.01661	0.0174387	Tryptophan--tRNA ligase
EC:6.1.1.3			0.0082033	Threonine--tRNA ligase
EC:6.1.1.9			-	Valine--tRNA ligase
EC:1.2.1.16			-	Succinate-semialdehyde dehydrogenase (NAD(P)(+))
EC:1.2.1.12	Control	2.16091	0.0165595	Glyceraldehyde-3-phosphate dehydrogenase (phosphorylating)
EC:1.2.1.10			0.0193205	Acetaldehyde dehydrogenase (acetylating)
EC:1.2.1.11			-	Aspartate-semialdehyde dehydrogenase
EC:1.2.1.18			0.0381697	Malonate-semialdehyde dehydrogenase (acetylating)
EC:1.2.1.19			0.0165595	Aminobutyraldehyde dehydrogenase
EC:3.1.4.4			-	Phospholipase D
EC:3.1.4.3	Control	2.19213	0.00206297	Phospholipase C
EC:1.14.13.200			-	Tetracenomycin A2 monooxygenase-diooxygenase
EC:3.5.2.3	POF	2.32125	0.00549111	Dihydroorotase
EC:3.1.2.6	POF	2.14448	0.00917273	Hydroxyacylglutathione hydrolase
EC:1.6.2.4			-	NADPH--hemoprotein reductase
EC:1.6.2.2			-	Cytochrome-b5 reductase
EC:3.1.2.1			-	Acetyl-CoA hydrolase
EC:3.1.4.37			0.016785	2',3'-cyclic-nucleotide 3'-phosphodiesterase
EC:5.1.3.24			-	N-acetylneuraminate epimerase
EC:5.1.3.25	Control	2.18306	0.00340202	dTDP-L-rhamnose 4-epimerase
EC:5.1.3.20			0.0120575	ADP-glyceromanno-heptose 6-epimerase
EC:5.1.3.22			0.0141513	L-ribulose-5-phosphate 3-epimerase
EC:5.1.3.23			0.00165579	UDP-2,3-diacetamido-2,3-dideoxyglucuronic acid 2-epimerase
EC:3.4.21.53			-	Endopeptidase La
EC:1.14.13.113			0.0082033	FAD-dependent urate hydroxylase
EC:3.1.6.1	POF	2.18586	0.0248198	Arylsulfatase
EC:3.1.6.6			-	Choline-sulfatase
EC:5.1.3.29			0.0165595	L-fucose mutarotase
EC:1.14.13.114			-	6-hydroxynicotinate 3-monooxygenase
EC:6.3.1.10	Control	2.07413	0.000761858	Adenosylcobinamide-phosphate synthase
EC:6.3.1.11			0.0301495	Glutamate--putrescine ligase
EC:6.3.1.12			0.0077483	D-aspartate ligase
EC:6.3.1.13	Control	2.16144	0.00433372	ligase
EC:2.1.1.33			0.0458303	tRNA (guanine(46)-N(7))-methyltransferase
EC:2.1.1.34			0.00384229	tRNA (guanosine(18)-2'-O)-methyltransferase
EC:2.1.1.35			0.0213775	tRNA (uracil(54)-C(5))-methyltransferase
EC:2.1.1.37			-	DNA (cytosine-5-)-methyltransferase
EC:3.7.1.5			-	Acylpyruvate hydrolase
EC:3.7.1.3	Control	2.07727	0.0301495	Kynureninase
EC:3.7.1.2	Control	2.05295	0.0134202	Fumarylacetoacetase
EC:2.7.7.70	POF	2.09602	0.00867592	D-glycero-beta-D-manno-heptose 1-phosphate adenylyltransferase
EC:2.7.7.71			-	D-glycero-alpha-D-manno-heptose 1-phosphate guanylyltransferase
EC:2.7.7.72	POF	2.19727	0.0193205	CCA tRNA nucleotidyltransferase
EC:2.7.7.73			0.00969477	Sulfur carrier protein ThiS adenylyltransferase
EC:2.7.7.75			0.0174387	Molybdopterin adenylyltransferase
EC:2.7.7.76			0.00319958	Molybdenum cofactor cytidylyltransferase
EC:2.7.7.77	POF	2.20875	0.0149173	Molybdenum cofactor guanylyltransferase
EC:3.5.1.49			-	Formamidase
EC:4.1.1.96			-	Carboxynorspermidine decarboxylase
EC:4.1.1.97	Control	2.38916	0.0165595	2-oxo-4-hydroxy-4-carboxy-5-ureidoimidazoline decarboxylase
EC:1.1.99.31			-	(S)-mandelate dehydrogenase
EC:1.6.5.5	Control	2.12433	0.0381697	NADPH:quinone reductase
EC:3.5.1.41			-	Chitin deacetylase
EC:3.5.1.46			0.0363497	6-aminohexanoate-oligomer exohydrolase
EC:3.5.1.47			-	N-acetyldiaminopimelate deacetylase
EC:1.6.5.2	Control	2.4049	0.0347667	NAD(P)H dehydrogenase (quinone)
EC:1.6.5.3			-	NADH:ubiquinone reductase (H(+)-translocating)
EC:2.4.1.182	POF	2.25503	0.0141513	Lipid-A-disaccharide synthase
EC:2.4.1.180			0.0114234	Lipopolysaccharide N-acetylmannosaminouronosyltransferase
EC:2.4.1.187			-	mannosaminyltransferase
EC:2.1.2.13	POF	2.00985	0.0134202	UDP-4-amino-4-deoxy-L-arabinose formyltransferase
EC:2.1.2.11			-	3-methyl-2-oxobutanoate hydroxymethyltransferase
EC:2.1.2.10			-	Aminomethyltransferase
EC:4.1.2.55			-	aldolase
EC:4.1.2.57			-	Sulfofructosephosphate aldolase
EC:4.1.2.56			-	2-amino-4,5-dihydroxy-6-oxo-7-(phosphonooxy)heptanoate synthase
EC:4.1.2.51			-	2-dehydro-3-deoxy-D-gluconate aldolase
EC:3.1.1.61	POF	2.38011	0.0134202	Protein-glutamate methylesterase
EC:4.1.2.53			-	2-keto-3-deoxy-L-rhamnonate aldolase
EC:4.1.2.52			0.00249491	4-hydroxy-2-oxoheptanedioate aldolase
EC:6.2.1.22			0.0127228	[Citrate (pro-3S)-lyase] ligase
EC:1.1.1.388			-	Glucose-6-phosphate dehydrogenase (NAD(+))
EC:1.1.1.380			0.00616866	L-gulonate 5-dehydrogenase
EC:1.1.1.381			0.0120575	3-hydroxy acid dehydrogenase
EC:1.1.1.387			-	L-serine 3-dehydrogenase (NAD(+))
EC:1.1.1.385			-	Dihydroanticapsin 7-dehydrogenase
EC:3.1.3.26			0.0114234	4-phytase
EC:3.1.3.27	POF	2.40641	0.00582101	Phosphatidylglycerophosphatase
EC:3.1.3.25			0.0236225	Inositol-phosphate phosphatase
EC:3.1.3.23			-	Sugar-phosphatase
EC:1.13.11.33			-	Arachidonate 15-lipoxygenase
EC:3.4.24.55			0.00917273	Pitrilysin
EC:3.4.24.56			-	Insulysin
EC:1.13.11.37			-	Hydroxyquinol 1,2-dioxygenase
EC:1.6.1.1			0.0127228	NAD(P)(+) transhydrogenase (Si-specific)
EC:1.6.1.2	POF	2.42243	0.0073266	NAD(P)(+) transhydrogenase (Re/Si-specific)
EC:4.1.1.76			-	Arylmalonate decarboxylase
EC:2.7.1.72	Control	2.48817	0.00282726	Streptomycin 6-kinase
EC:2.7.1.73			0.0203263	Inosine kinase
EC:5.3.1.22			0.0381697	Hydroxypyruvate isomerase
EC:2.7.1.71	POF	2.08134	0.0073266	Shikimate kinase
EC:3.3.2.12			0.00549111	Oxepin-CoA hydrolase
EC:5.3.1.25			-	L-fucose isomerase
EC:5.3.1.26			-	Galactose-6-phosphate isomerase
EC:5.3.1.27			-	6-phospho-3-hexuloisomerase
EC:5.3.1.28			-	D-sedoheptulose 7-phosphate isomerase
EC:5.3.1.29			-	Ribose 1,5-bisphosphate isomerase
EC:3.13.1.1			-	UDP-sulfoquinovose synthase
EC:3.1.2.28			0.00582101	1,4-dihydroxy-2-naphthoyl-CoA hydrolase
EC:3.1.2.21			-	Dodecanoyl-[acyl-carrier-protein] hydrolase
EC:3.1.2.20			-	Acyl-CoA hydrolase
EC:3.1.2.23			-	4-hydroxybenzoyl-CoA thioesterase
EC:2.1.1.152			0.0247872	Precorrin-6A synthase (deacetylating)
EC:2.7.1.33	Control	2.03996	0.00433372	Pantothenate kinase
EC:6.2.1.26	POF	2.04598	0.00616866	o-succinylbenzoate--CoA ligase
EC:1.17.99.1			0.0346409	4-methylphenol dehydrogenase (hydroxylating)
EC:6.2.1.25			-	Benzoate--CoA ligase
EC:3.6.1.54	POF	2.01553	0.00969477	UDP-2,3-diacylglucosamine diphosphatase
EC:3.6.1.55	Control	2.31954	0.0065349	8-oxo-dGTP diphosphatase
EC:6.2.1.20			0.00917273	Long-chain-fatty-acid--[acyl-carrier-protein] ligase
EC:3.6.1.57			-	UDP-2,4-diacetamido-2,4,6-trideoxy-beta-L-altropyranose hydrolase
EC:4.2.1.68			0.0120575	L-fuconate dehydratase
EC:5.5.1.4	Control	2.45471	0.00517819	Inositol-3-phosphate synthase
EC:4.2.2.21			-	Chondroitin-sulfate-ABC exolyase
EC:4.2.2.20			-	Chondroitin-sulfate-ABC endolyase
EC:4.2.2.23			-	Rhamnogalacturonan endolyase
EC:1.10.2.2			-	Quinol--cytochrome-c reductase
EC:1.14.99.44			-	Diapolycopene oxygenase
EC:1.14.99.46			0.0120575	Pyrimidine monooxygenase
EC:1.14.99.48			-	Heme oxygenase (staphylobilin-producing)
EC:4.2.2.24			-	Rhamnogalacturonan exolyase
EC:3.1.21.1			0.0134202	Deoxyribonuclease I
EC:3.1.21.2			0.00867592	Deoxyribonuclease IV
EC:3.1.21.3			-	Type I site-specific deoxyribonuclease
EC:3.1.21.4			-	Type II site-specific deoxyribonuclease
EC:3.1.21.5			-	Type III site-specific deoxyribonuclease
EC:2.6.1.1	POF	2.36123	0.0114234	Aspartate transaminase
EC:3.1.21.7			0.0331647	Deoxyribonuclease V
EC:2.1.1.17			-	Phosphatidylethanolamine N-methyltransferase
EC:3.1.27.3	Control	2.19603	0.00282726	Ribonuclease T(1)
EC:3.1.27.1			-	Ribonuclease T(2)
EC:3.1.27.6			0.0141513	Enterobacter ribonuclease
EC:1.5.98.2			-	5,10-methylenetetrahydromethanopterin reductase
EC:3.1.27.9			-	Transferred entry: 4.6.1.16
EC:3.2.1.156			-	Oligosaccharide reducing-end xylanase
EC:2.7.7.1			0.00969477	Nicotinamide-nucleotide adenylyltransferase
EC:2.3.1.54	POF	2.38109	0.0248198	Formate C-acetyltransferase
EC:2.6.1.16	Control	2.03351	0.00692059	Glutamine--fructose-6-phosphate transaminase (isomerizing)
EC:2.3.1.57			0.0120575	Diamine N-acetyltransferase
EC:2.6.1.13	Control	2.45639	0.0082033	Ornithine aminotransferase
EC:2.3.1.51	Control	2.55347	0.00969477	1-acylglycerol-3-phosphate O-acyltransferase
EC:2.6.1.11			-	Acetylornithine transaminase
EC:2.7.7.3			-	Pantetheine-phosphate adenylyltransferase
EC:2.3.1.59			-	Gentamicin 2'-N-acetyltransferase
EC:2.6.1.19	Control	2.23298	0.0287324	4-aminobutyrate--2-oxoglutarate transaminase
EC:2.6.1.18			0.0193205	Beta-alanine--pyruvate transaminase
EC:5.1.99.1			0.0331647	Methylmalonyl-CoA epimerase
EC:2.1.1.297	Control	2.39738	0.00549111	Peptide chain release factor N(5)-glutamine methyltransferase
EC:2.1.1.295			-	2-methyl-6-phytyl-1,4-hydroquinone methyltransferase
EC:2.1.1.294			0.0183585	3-phospho-methyltransferase
EC:2.1.1.298			0.00582101	Ribosomal protein L3 N(5)-glutamine methyltransferase
EC:4.2.3.22	Control	2.19907	0.00265634	Germacradienol synthase
EC:1.12.98.4			0.0075275	Sulfhydrogenase
EC:1.12.98.1			-	Coenzyme F420 hydrogenase
EC:1.7.99.4			-	Nitrate reductase
EC:1.7.99.1			0.0224756	Hydroxylamine reductase
EC:1.16.8.1			0.0473791	Cob(II)yrinic acid a,c-diamide reductase
EC:1.15.1.2			0.0091664	Superoxide reductase
EC:1.15.1.1			-	Superoxide dismutase
EC:6.3.4.22			-	tRNA(Ile)(2)-agmatinylcytidine synthase
EC:6.5.1.1	Control	2.62942	0.00549111	DNA ligase (ATP)
EC:6.3.4.20	POF	2.17128	0.0260694	7-cyano-7-deazaguanine synthase
EC:6.3.4.21			-	Nicotinate phosphoribosyltransferase
EC:6.5.1.4			-	RNA 3'-terminal-phosphate cyclase (ATP)
EC:6.5.1.5			-	RNA 3'-terminal-phosphate cyclase (GTP)
EC:6.5.1.6	Control	2.12848	0.00433372	DNA ligase (ATP or NAD(+))
EC:6.5.1.7	Control	2.12848	0.00433372	DNA ligase (ATP, ADP or GTP)
EC:2.5.1.18	POF	2.64141	0.00433372	Glutathione transferase
EC:1.10.9.1			-	Plastoquinol--plastocyanin reductase
EC:2.5.1.16			-	Spermidine synthase
EC:2.5.1.17			0.0157196	Cob(I)yrinic acid a,c-diamide adenosyltransferase
EC:5.1.3.13			-	dTDP-4-dehydrorhamnose 3,5-epimerase
EC:2.5.1.15			0.0120575	Dihydropteroate synthase
EC:5.1.3.15			0.0203263	Glucose-6-phosphate 1-epimerase
EC:5.1.3.14	POF	2.17926	0.0157196	UDP-N-acetylglucosamine 2-epimerase (non-hydrolyzing)
EC:2.5.1.10	Control	2.39552	0.00549111	(2E,6E)-farnesyl diphosphate synthase
EC:3.4.21.66			-	Thermitase
EC:2.4.1.87			0.0473282	N-acetyllactosaminide 3-alpha-galactosyltransferase
EC:1.5.98.1			-	Methylenetetrahydromethanopterin dehydrogenase
EC:3.4.21.62			-	Subtilisin
EC:2.4.1.83			-	Dolichyl-phosphate beta-D-mannosyltransferase
EC:2.4.1.80			-	Ceramide glucosyltransferase
EC:3.4.13.22			0.0438029	D-Ala-D-Ala dipeptidase
EC:3.4.13.21			-	Dipeptidase E
EC:1.14.13.107			0.0200086	Limonene 1,2-monooxygenase
EC:5.1.1.13			-	Aspartate racemase
EC:5.1.1.17			-	Isopenicillin-N epimerase
EC:3.4.21.89	Control	2.58573	0.00549111	Signal peptidase I
EC:2.7.8.41	Control	2.02263	0.00917273	Cardiolipin synthase (CMP-forming)
EC:5.1.1.18			-	Serine racemase
EC:2.4.1.64			0.0086744	Alpha,alpha-trehalose phosphorylase
EC:3.4.21.81	Control	2.19958	0.00300817	Streptogrisin B
EC:3.4.21.82			-	Glutamyl endopeptidase II
EC:3.4.21.83	POF	2.05723	0.0073266	Oligopeptidase B
EC:1.1.1.49			-	Glucose-6-phosphate dehydrogenase (NADP(+))
EC:2.7.7.47			-	Streptomycin 3''-adenylyltransferase
EC:2.7.7.46			0.0425087	Gentamicin 2''-nucleotidyltransferase
EC:2.7.7.41			-	Phosphatidate cytidylyltransferase
EC:2.7.7.43			-	N-acylneuraminate cytidylyltransferase
EC:2.7.7.42			0.0399748	[Glutamate--ammonia-ligase] adenylyltransferase
EC:2.7.7.49			-	RNA-directed DNA polymerase
EC:5.4.3.5			0.00831273	D-ornithine 4,5-aminomutase
EC:3.2.2.4			0.0114234	AMP nucleosidase
EC:3.2.2.1			0.0399748	Purine nucleosidase
EC:3.5.1.38			0.0264009	Glutamin-(asparagin-)ase
EC:3.2.2.9			-	Adenosylhomocysteine nucleosidase
EC:3.2.2.8			-	Ribosylpyrimidine nucleosidase
EC:5.4.3.8	Control	2.00407	0.0347667	Glutamate-1-semialdehyde 2,1-aminomutase
EC:1.1.3.46			-	4-hydroxymandelate oxidase
EC:1.1.3.47			-	5-(hydroxymethyl)furfural oxidase
EC:3.1.1.53			0.00531755	Sialate O-acetylesterase
EC:4.1.2.41			0.017985	Vanillin synthase
EC:2.4.1.44			-	Lipopolysaccharide 3-alpha-galactosyltransferase
EC:4.1.2.44			-	Benzoyl-CoA-dihydrodiol lyase
EC:1.1.3.41	Control	2.18257	0.00282726	Alditol oxidase
EC:1.13.11.24			0.00864569	Quercetin 2,3-dioxygenase
EC:1.13.11.25			-	dioxygenase
EC:4.2.1.96	Control	2.03682	0.00692059	4a-hydroxytetrahydrobiopterin dehydratase
EC:1.13.11.27			-	4-hydroxyphenylpyruvate dioxygenase
EC:1.13.11.20			-	Cysteine dioxygenase
EC:1.14.13.20			-	2,4-dichlorophenol 6-monooxygenase
EC:1.14.13.22			0.0457812	Cyclohexanone monooxygenase
EC:3.4.24.40			-	Serralysin
EC:4.4.1.8	POF	2.36505	0.0149173	Cystathionine beta-lyase
EC:4.4.1.5	POF	2.27377	0.0193205	Lactoylglutathione lyase
EC:4.4.1.2			-	Homocysteine desulfhydrase
EC:4.4.1.1			0.0399748	Cystathionine gamma-lyase
EC:1.14.14.1			-	Unspecific monooxygenase
EC:2.6.1.17			-	Succinyldiaminopimelate transaminase
EC:5.3.1.17			0.0248198	5-dehydro-4-deoxy-D-glucuronate isomerase
EC:5.3.1.16	POF	2.27181	0.0149173	isomerase
EC:1.14.14.5	POF	2.09625	0.00775385	Alkanesulfonate monooxygenase
EC:3.5.2.15			-	Cyanuric acid amidohydrolase
EC:5.3.1.13	POF	2.34809	0.00460022	Arabinose-5-phosphate isomerase
EC:3.5.2.17			-	Hydroxyisourate hydrolase
EC:1.14.14.9			0.0073266	4-hydroxyphenylacetate 3-monooxygenase
EC:1.14.14.8			-	Anthranilate 3-monooxygenase (FAD)
EC:2.6.99.2	POF	2.23387	0.0149173	Pyridoxine 5'-phosphate synthase
EC:1.14.11.18			-	Phytanoyl-CoA dioxygenase
EC:1.14.11.16			-	Peptide-aspartate beta-dioxygenase
EC:1.14.11.17			-	Taurine dioxygenase
EC:3.1.2.30			-	(3S)-malyl-CoA thioesterase
EC:6.1.1.15			-	Proline--tRNA ligase
EC:3.2.1.55			-	Non-reducing end alpha-L-arabinofuranosidase
EC:5.1.3.9			0.0174387	N-acylglucosamine-6-phosphate 2-epimerase
EC:1.14.12.1			0.0472345	Anthranilate 1,2-dioxygenase (deaminating, decarboxylating)
EC:1.14.12.7			-	Phthalate 4,5-dioxygenase
EC:5.1.3.8			-	N-acylglucosamine 2-epimerase
EC:4.2.1.59	POF	2.45465	0.0065349	3-hydroxyacyl-[acyl-carrier-protein] dehydratase
EC:6.1.1.10			-	Methionine--tRNA ligase
EC:4.2.1.51	POF	2.05546	0.0120575	Prephenate dehydratase
EC:4.2.1.53			-	Oleate hydratase
EC:6.1.1.11			-	Serine--tRNA ligase
EC:4.2.1.55			0.0102088	3-hydroxybutyryl-CoA dehydratase
EC:4.2.1.57			-	Isohexenylglutaconyl-CoA hydratase
EC:3.2.1.51			-	Alpha-L-fucosidase
EC:3.6.1.65			0.0114234	(d)CTP diphosphatase
EC:3.6.1.64			-	Inosine diphosphate phosphatase
EC:3.6.1.66			0.0331647	XTP/dITP diphosphatase
EC:3.11.1.1			0.0273729	Phosphonoacetaldehyde hydrolase
EC:2.7.1.113			-	Deoxyguanosine kinase
EC:3.6.1.63			0.00384229	Alpha-D-ribose 1-methylphosphonate 5-triphosphate diphosphatase
EC:3.11.1.2			-	Phosphonoacetate hydrolase
EC:5.4.99.29	POF	2.22684	0.00969477	23S rRNA pseudouridine(746) synthase
EC:5.4.99.28	POF	2.22684	0.00969477	tRNA pseudouridine(32) synthase
EC:3.7.1.17			-	hydrolase
EC:5.4.99.26			0.0114234	tRNA pseudouridine(65) synthase
EC:5.4.99.25			-	tRNA pseudouridine(55) synthase
EC:3.7.1.14			-	2-hydroxy-6-oxonona-2,4-dienedioate hydrolase
EC:5.4.99.23			-	23S rRNA pseudouridine(1911/1915/1917) synthase
EC:3.7.1.12	Control	2.12941	0.00692059	Cobalt-precorrin 5A hydrolase
EC:5.4.99.21			0.0165595	23S rRNA pseudouridine(2604) synthase
EC:5.4.99.20			0.00867592	23S rRNA pseudouridine(2457) synthase
EC:1.14.99.50	Control	2.18812	0.00384229	Gamma-glutamyl hercynylcysteine S-oxide synthase
EC:5.1.3.2	Control	2.44188	0.00692059	UDP-glucose 4-epimerase
EC:2.5.1.47	Control	2.3768	0.00969477	Cysteine synthase
EC:5.3.1.6			0.0418518	Ribose-5-phosphate isomerase
EC:1.13.12.3	Control	2.17668	0.00384229	Tryptophan 2-monooxygenase
EC:1.13.12.4			-	Lactate 2-monooxygenase
EC:3.4.24.3			-	Microbial collagenase
EC:1.11.1.10			0.0381653	Chloride peroxidase
EC:4.2.1.91			0.0174387	Arogenate dehydratase
EC:2.6.1.102			-	GDP-perosamine synthase
EC:2.5.1.42			-	Geranylgeranylglycerol-phosphate geranylgeranyltransferase
EC:2.6.1.104			-	3-dehydro-glucose-6-phosphate--glutamate transaminase
EC:2.6.1.105			-	Lysine--8-amino-7-oxononanoate transaminase
EC:3.2.1.141	Control	2.1413	0.00549111	4-alpha-D-((1->4)-alpha-D-glucano)trehalose trehalohydrolase
EC:6.3.2.8			-	UDP-N-acetylmuramate--L-alanine ligase
EC:3.5.4.19			0.0174387	Phosphoribosyl-AMP cyclohydrolase
EC:3.6.1.27	Control	2.67036	0.00616866	Undecaprenyl-diphosphate phosphatase
EC:2.1.1.113			-	Site-specific DNA-methyltransferase (cytosine-N(4)-specific)
EC:6.3.2.1			-	Pantoate--beta-alanine ligase (AMP-forming)
EC:3.5.4.13			0.0458303	dCTP deaminase
EC:3.5.4.10			-	IMP cyclohydrolase
EC:5.3.3.14			0.00775385	Trans-2-decenoyl-[acyl-carrier-protein] isomerase
EC:3.5.4.16			0.0248198	GTP cyclohydrolase I
EC:6.3.2.4	POF	2.05774	0.0127228	D-alanine--D-alanine ligase
EC:6.3.2.7			-	UDP-N-acetylmuramoyl-L-alanyl-D-glutamate--L-lysine ligase
EC:5.3.3.10			0.0193205	5-carboxymethyl-2-hydroxymuconate Delta-isomerase
EC:1.14.19.1	Control	2.12474	0.00549111	Stearoyl-CoA 9-desaturase
EC:1.14.19.2	Control	2.15568	0.0065349	Stearoyl-[acyl-carrier-protein] 9-desaturase
EC:1.14.19.3			0.0364344	Acyl-CoA 6-desaturase
EC:6.3.4.3			-	Formate--tetrahydrofolate ligase
EC:6.3.4.2			-	CTP synthase (glutamine hydrolyzing)
EC:1.14.19.8			-	Pentalenolactone synthase
EC:1.14.19.9			-	Tryptophan 7-halogenase
EC:6.3.4.5			-	Argininosuccinate synthase
EC:6.3.4.4			-	Adenylosuccinate synthase
EC:6.2.1.5			-	Succinate--CoA ligase (ADP-forming)
EC:6.2.1.3	Control	2.76847	0.00319958	Long-chain-fatty-acid--CoA ligase
EC:6.2.1.1			-	Acetate--CoA ligase
EC:6.2.1.9			0.0473791	Malate--CoA ligase
EC:2.6.1.103			-	(S)-3,5-dihydroxyphenylglycine transaminase
EC:3.6.3.21			-	Polar-amino-acid-transporting ATPase
EC:3.6.3.20	POF	2.11824	0.00692059	Glycerol-3-phosphate-transporting ATPase
EC:3.6.3.27			-	Phosphate-transporting ATPase
EC:3.6.3.25			0.0082033	Sulfate-transporting ATPase
EC:3.6.3.24	POF	2.0051	0.0224756	Nickel-transporting ATPase
EC:3.6.3.29	POF	2.23377	0.010819	Molybdate-transporting ATPase
EC:3.6.3.28			0.00249491	Phosphonate-transporting ATPase
EC:1.14.15.12			-	Pimeloyl-[acyl-carrier protein] synthase
EC:1.14.15.13			-	Pulcherriminic acid synthase
EC:1.14.15.11			-	Pentalenic acid synthase
EC:6.2.1.12			-	4-coumarate--CoA ligase
EC:3.4.22.70	Control	2.46175	0.00206297	Sortase A
EC:2.3.1.193			0.00867592	tRNA(Met) cytidine acetyltransferase
EC:2.3.1.191	POF	2.31365	0.0134202	UDP-3-O-(3-hydroxymyristoyl)glucosamine N-acyltransferase
EC:1.17.1.8			-	4-hydroxy-tetrahydrodipicolinate reductase
EC:2.3.1.61			-	Dihydrolipoyllysine-residue succinyltransferase
EC:5.4.99.61	Control	2.11854	0.00616866	Precorrin-8X methylmutase
EC:3.1.4.16			0.0438029	2',3'-cyclic-nucleotide 2'-phosphodiesterase
EC:3.1.4.17			-	3',5'-cyclic-nucleotide phosphodiesterase
EC:3.1.4.14			0.0248198	[Acyl-carrier-protein] phosphodiesterase
EC:3.1.4.12			-	Sphingomyelin phosphodiesterase
EC:1.17.1.1			-	CDP-4-dehydro-6-deoxyglucose reductase
EC:1.4.9.1			-	Methylamine dehydrogenase (amicyanin)
EC:1.17.1.4	Control	2.45543	0.00517819	Xanthine dehydrogenase
EC:2.1.1.197			0.00867592	Malonyl-[acyl-carrier protein] O-methyltransferase
EC:1.14.13.133			-	Pentalenene oxygenase
EC:1.17.7.3			-	(E)-4-hydroxy-3-methylbut-2-enyl-diphosphate synthase (flavodoxin)
EC:1.17.7.1			-	(E)-4-hydroxy-3-methylbut-2-enyl-diphosphate synthase (ferredoxin)
EC:2.1.1.193			-	16S rRNA (uracil(1498)-N(3))-methyltransferase
EC:2.1.1.13			-	Methionine synthase
EC:2.1.1.10			0.0248198	Homocysteine S-methyltransferase
EC:2.1.1.11			-	Magnesium protoporphyrin IX methyltransferase
EC:2.4.1.58			-	Lipopolysaccharide glucosyltransferase I
EC:2.1.1.14			0.0418518	5-methyltetrahydropteroyltriglutamate--homocysteine S-methyltransferase
EC:3.4.21.96			-	Lactocepin
EC:2.4.1.57	Control	2.15265	0.00517819	Phosphatidylinositol alpha-mannosyltransferase
EC:2.4.1.56			-	Lipopolysaccharide N-acetylglucosaminyltransferase
EC:3.4.21.92	Control	2.36137	0.00488147	Endopeptidase Clp
EC:2.4.1.52			-	Poly(glycerol-phosphate) alpha-glucosyltransferase
EC:6.3.5.6	Control	2.49944	0.0224756	Asparaginyl-tRNA synthase (glutamine-hydrolyzing)
EC:6.3.5.7	Control	2.42427	0.0273729	Glutaminyl-tRNA synthase (glutamine-hydrolyzing)
EC:2.7.7.58			0.0236225	(2,3-dihydroxybenzoyl)adenylate synthase
EC:2.7.7.59			-	[Protein-PII] uridylyltransferase
EC:1.11.2.4			-	Fatty-acid peroxygenase
EC:2.7.7.53			0.0213775	ATP adenylyltransferase
EC:6.3.5.5			-	Carbamoyl-phosphate synthase (glutamine-hydrolyzing)
EC:2.7.7.56			-	tRNA nucleotidyltransferase
EC:1.1.1.337			0.00269757	L-2-hydroxycarboxylate dehydrogenase (NAD(+))
EC:3.5.1.28	POF	2.48978	0.0114234	N-acetylmuramoyl-L-alanine amidase
EC:4.2.2.7			-	Heparin lyase
EC:3.5.1.24			-	Choloylglycine hydrolase
EC:3.5.1.25			-	N-acetylglucosamine-6-phosphate deacetylase
EC:3.5.1.26			0.0136745	N(4)-(beta-N-acetylglucosaminyl)-L-asparaginase
EC:3.5.1.23			0.0106448	Ceramidase
EC:4.2.2.2			-	Pectate lyase
EC:4.2.2.3			-	Poly(beta-D-mannuronate) lyase
EC:3.1.1.45			-	Carboxymethylenebutenolidase
EC:3.1.1.41	Control	2.18321	0.00319958	Cephalosporin-C deacetylase
EC:1.1.1.335			-	UDP-N-acetyl-2-amino-2-deoxyglucuronate dehydrogenase
EC:1.12.7.2			0.00443326	Ferredoxin hydrogenase
EC:3.5.1.118			0.0236225	Gamma-glutamyl hercynylcysteine S-oxide hydrolase
EC:4.1.3.4			0.0141513	Hydroxymethylglutaryl-CoA lyase
EC:4.1.3.1			0.00867592	Isocitrate lyase
EC:4.1.3.3			0.0141513	N-acetylneuraminate lyase
EC:1.13.11.53			0.0165595	Acireductone dioxygenase (Ni(2+)-requiring)
EC:1.13.11.55			-	Sulfur oxygenase/reductase
EC:1.13.11.54			0.0165595	Acireductone dioxygenase (Fe(2+)-requiring)
EC:1.13.11.57			0.00689519	Gallate dioxygenase
EC:3.4.24.70			0.0073266	Oligopeptidase A
EC:3.4.24.71			0.0157196	Endothelin-converting enzyme 1
EC:3.4.24.77	Control	2.19958	0.00219867	Snapalysin
EC:3.4.24.75			-	Lysostaphin
EC:1.1.1.333			-	Decaprenylphospho-beta-D-erythro-pentofuranosid-2-ulose 2-reductase
EC:2.1.3.11			0.0164226	N-succinylornithine carbamoyltransferase
EC:1.4.4.2			-	Glycine dehydrogenase (aminomethyl-transferring)
EC:2.7.1.15			-	Ribokinase
EC:2.7.1.16			0.0073266	Ribulokinase
EC:2.7.1.17	Control	2.6719	0.0120575	Xylulokinase
EC:2.7.1.11			-	6-phosphofructokinase
EC:2.7.1.12			0.0213775	Gluconokinase
EC:2.7.1.13			0.0124296	Dehydrogluconokinase
EC:2.7.1.19			0.00775385	Phosphoribulokinase
EC:6.5.1.3			-	RNA ligase (ATP)
EC:4.1.1.8			0.0479159	Oxalyl-CoA decarboxylase
EC:4.1.1.9			0.00299505	Malonyl-CoA decarboxylase
EC:4.1.1.2			-	Oxalate decarboxylase
EC:4.1.1.3	POF	2.2217	0.0273729	Oxaloacetate decarboxylase
EC:4.6.1.1			-	Adenylate cyclase
EC:4.1.1.7			0.0458253	Benzoylformate decarboxylase
EC:4.1.1.4			-	Acetoacetate decarboxylase
EC:4.1.1.5			0.0301495	Acetolactate decarboxylase
EC:4.2.1.49			-	Urocanate hydratase
EC:4.2.1.46			0.0134202	dTDP-glucose 4,6-dehydratase
EC:4.2.1.47			-	GDP-mannose 4,6-dehydratase
EC:4.2.1.44			0.0364344	Myo-inosose-2 dehydratase
EC:4.2.1.45			0.0114234	CDP-glucose 4,6-dehydratase
EC:4.2.1.42			0.00917273	Galactarate dehydratase
EC:4.2.1.43			-	2-dehydro-3-deoxy-L-arabinonate dehydratase
EC:4.2.1.40			0.0418518	Glucarate dehydratase
EC:4.2.1.41	Control	2.14837	0.00433372	5-dehydro-4-deoxyglucarate dehydratase
EC:2.7.1.100			0.0174387	S-methyl-5-thioribose kinase
EC:4.3.2.3			-	Ureidoglycolate lyase
EC:4.3.2.2			-	Adenylosuccinate lyase
EC:4.3.2.1			-	Argininosuccinate lyase
EC:3.1.13.3			-	Oligonucleotidase
EC:3.1.13.1			0.0149173	Exoribonuclease II
EC:2.6.1.2			0.0193205	Alanine transaminase
EC:3.1.13.5			-	Ribonuclease D
EC:2.3.3.13			-	2-isopropylmalate synthase
EC:2.4.1.289			0.0378035	N-acetylglucosaminyl-diphospho-decaprenol L-rhamnosyltransferase
EC:2.4.1.288			0.0346847	decaprenol beta-1,5/1,6-galactofuranosyltransferase
EC:5.4.99.18			-	5-(carboxyamino)imidazole ribonucleotide mutase
EC:5.4.99.19			0.0438029	16S rRNA pseudouridine(516) synthase
EC:2.3.3.10			-	Hydroxymethylglutaryl-CoA synthase
EC:2.4.1.281			0.000861176	4-O-beta-D-mannosyl-D-glucose phosphorylase
EC:2.4.1.280			-	N,N'-diacetylchitobiose phosphorylase
EC:5.4.99.16			0.0236225	Maltose alpha-D-glucosyltransferase
EC:5.4.99.17	Control	2.19085	0.00340202	Squalene--hopene cyclase
EC:2.4.1.287			-	galactofuranosyltransferase
EC:5.4.99.15	Control	2.13686	0.00582101	(1->4)-alpha-D-glucan 1-alpha-D-glucosylmutase
EC:5.4.99.9			0.00969477	UDP-galactopyranose mutase
EC:1.1.1.95	Control	2.14242	0.0458303	Phosphoglycerate dehydrogenase
EC:1.1.1.94			-	Glycerol-3-phosphate dehydrogenase (NAD(P)(+))
EC:1.1.1.93	POF	2.068	0.0073266	Tartrate dehydrogenase
EC:1.1.1.91			-	Aryl-alcohol dehydrogenase (NADP(+))
EC:1.1.1.90			0.0120575	Aryl-alcohol dehydrogenase
EC:5.4.99.1			-	Methylaspartate mutase
EC:5.4.99.2	Control	2.64133	0.0102431	Methylmalonyl-CoA mutase
EC:5.4.99.5	Control	2.32166	0.00181435	Chorismate mutase
EC:3.5.3.22			-	Proclavaminate amidinohydrolase
EC:3.5.3.23			0.00692059	N-succinylarginine dihydrolase
EC:2.1.2.5			0.0364301	Glutamate formimidoyltransferase
EC:3.5.3.26			-	(S)-ureidoglycine aminohydrolase
EC:2.1.2.2	POF	2.10398	0.0213775	Phosphoribosylglycinamide formyltransferase
EC:2.1.2.1			0.0073266	Glycine hydroxymethyltransferase
EC:2.1.2.9			-	Methionyl-tRNA formyltransferase
EC:2.1.1.107			0.0287324	Uroporphyrinogen-III C-methyltransferase
EC:2.1.1.104	Control	2.19725	0.00300817	Caffeoyl-CoA O-methyltransferase
EC:2.1.1.103			0.0473791	Phosphoethanolamine N-methyltransferase
EC:2.1.1.102			-	Demethylmacrocin O-methyltransferase
EC:1.14.13.83	Control	2.18543	0.00340202	Precorrin-3B synthase
EC:1.8.1.14			-	CoA-disulfide reductase
EC:1.8.1.15			-	Mycothione reductase
EC:2.1.4.1			-	Glycine amidinotransferase
EC:6.3.4.23			0.00249056	Formate--phosphoribosylaminoimidazolecarboxamide ligase
EC:3.2.1.132			-	Chitosanase
EC:2.7.1.8			-	Glucosamine kinase
EC:2.7.1.6			-	Galactokinase
EC:2.7.1.4			-	Fructokinase
EC:2.7.1.5			0.0149173	Rhamnulokinase
EC:2.7.1.2	Control	2.75717	0.00517819	Glucokinase
EC:3.6.3.30	POF	2.34134	0.00549111	Fe(3+)-transporting ATPase
EC:2.7.3.9			0.0364344	Phosphoenolpyruvate--protein phosphotransferase
EC:3.6.3.32	Control	2.38266	0.00340202	Quaternary-amine-transporting ATPase
EC:3.6.3.33			0.0236225	Vitamin B12-transporting ATPase
EC:3.6.3.34	Control	2.71967	0.0141513	Iron-chelate-transporting ATPase
EC:3.6.3.36	POF	2.01505	0.0134202	Taurine-transporting ATPase
EC:3.5.1.82			0.0144041	N-acyl-D-glutamate deacylase
EC:3.6.3.17			-	Monosaccharide-transporting ATPase
EC:2.3.1.189	Control	2.16245	0.00408129	Mycothiol synthase
EC:2.3.1.184			-	Acyl-homoserine-lactone synthase
EC:2.3.1.187			0.0102431	Acetyl-S-ACP:malonate ACP transferase
EC:2.3.1.181			-	Lipoyl(octanoyl) transferase
EC:2.3.1.180	Control	2.55145	0.0102431	Beta-ketoacyl-[acyl-carrier-protein] synthase III
EC:2.3.1.183			-	Phosphinothricin acetyltransferase
EC:2.3.1.182			0.0456585	(R)-citramalate synthase
EC:2.3.1.79			0.0248198	Maltose O-acetyltransferase
EC:2.6.1.33			-	dTDP-4-amino-4,6-dideoxy-D-glucose transaminase
EC:2.6.1.34			-	UDP-N-acetylbacillosamine transaminase
EC:2.6.1.37			0.0149173	2-aminoethylphosphonate--pyruvate transaminase
EC:2.6.1.36			-	L-lysine 6-transaminase
EC:6.3.2.49			-	L-alanine--L-anticapsin ligase
EC:2.5.1.19			-	3-phosphoshikimate 1-carboxyvinyltransferase
EC:6.3.2.43			-	[Lysine-biosynthesis-protein LysW]--L-2-aminoadipate ligase
EC:5.1.3.10			0.0473282	CDP-paratose 2-epimerase
EC:3.2.2.30			-	Aminodeoxyfutalosine nucleosidase
EC:3.4.11.2	Control	2.49133	0.00917273	Membrane alanyl aminopeptidase
EC:1.14.13.127	Control	2.11072	0.0120575	3-(3-hydroxy-phenyl)propanoic acid hydroxylase
EC:1.14.13.129			0.0087919	Beta-carotene 3-hydroxylase
EC:3.1.1.22			-	Hydroxybutyrate-dimer hydrolase
EC:3.1.1.24			0.0364344	3-oxoadipate enol-lactonase
EC:2.1.1.67			-	Thiopurine S-methyltransferase
EC:2.1.1.64	POF	2.00889	0.00517819	3-demethylubiquinol 3-O-methyltransferase
EC:2.1.1.63			-	Methylated-DNA--[protein]-cysteine S-methyltransferase
EC:2.1.1.61			0.0174387	tRNA (5-methylaminomethyl-2-thiouridylate)-methyltransferase
EC:1.97.1.4	POF	2.63477	0.0236225	[Formate-C-acetyltransferase]-activating enzyme
EC:1.97.1.9	POF	2.17356	0.0141513	Selenate reductase
EC:2.7.7.27	POF	2.14071	0.0347667	Glucose-1-phosphate adenylyltransferase
EC:2.7.7.24			-	Glucose-1-phosphate thymidylyltransferase
EC:2.7.7.23			-	UDP-N-acetylglucosamine diphosphorylase
EC:1.1.99.2			-	L-2-hydroxyglutarate dehydrogenase
EC:1.1.99.1			0.0248198	Choline dehydrogenase
EC:3.5.1.11	Control	2.13055	0.0114234	Penicillin amidase
EC:3.5.1.10			0.0399748	Formyltetrahydrofolate deformylase
EC:3.5.1.15			-	Aspartoacylase
EC:3.5.1.16	POF	2.31919	0.00300817	Acetylornithine deacetylase
EC:3.5.1.19			0.0287324	Nicotinamidase
EC:3.5.1.18			-	Succinyl-diaminopimelate desuccinylase
EC:1.5.8.2			0.0144041	Trimethylamine dehydrogenase
EC:4.1.99.5			-	Aldehyde oxygenase (deformylating)
EC:1.5.8.1			0.0144041	Dimethylamine dehydrogenase
EC:4.1.99.1			-	Tryptophanase
EC:1.14.12.19			-	3-phenylpropanoate dioxygenase
EC:4.1.99.3			-	Deoxyribodipyrimidine photo-lyase
EC:1.14.12.17			0.0301495	Nitric oxide dioxygenase
EC:1.14.12.10	POF	2.12272	0.00616866	Benzoate 1,2-dioxygenase
EC:4.2.2.6			0.00969477	Oligogalacturonide lyase
EC:4.1.2.25			-	Dihydroneopterin aldolase
EC:4.2.2.5			-	Chondroitin AC lyase
EC:4.1.2.20			0.00549111	2-dehydro-3-deoxyglucarate aldolase
EC:4.1.2.21	POF	2.05421	0.0114234	2-dehydro-3-deoxy-6-phosphogalactonate aldolase
EC:4.1.2.22	Control	2.09493	0.00917273	Fructose-6-phosphate phosphoketolase
EC:4.2.2.1	Control	2.19834	0.00249491	Hyaluronate lyase
EC:4.1.2.29			-	5-dehydro-2-deoxyphosphogluconate aldolase
EC:4.2.2.8			0.000861176	Heparin-sulfate lyase
EC:4.2.2.9			-	Pectate disaccharide-lyase
EC:2.3.3.5			-	2-methylcitrate synthase
EC:2.3.3.1			0.0213775	Citrate (Si)-synthase
EC:1.7.2.4			-	Nitrous-oxide reductase
EC:1.7.2.5			-	Nitric-oxide reductase (cytochrome c)
EC:2.3.3.8			-	ATP citrate synthase
EC:2.3.3.9			0.0165595	Malate synthase
EC:1.7.2.1			0.0354464	Nitrite reductase (NO-forming)
EC:2.3.3.14			0.00371982	Homocitrate synthase
EC:2.3.3.15			-	Sulfoacetaldehyde acetyltransferase
EC:1.8.7.1	Control	2.11512	0.00867592	Assimilatory sulfite reductase (ferredoxin)
EC:1.8.7.2			-	Ferredoxin:thioredoxin reductase
EC:3.1.1.96			-	D-aminoacyl-tRNA deacylase
EC:1.13.11.46			-	4-hydroxymandelate synthase
EC:1.13.11.49	Control	2.14081	0.00616866	Chlorite O(2)-lyase
EC:3.4.24.69			-	Bontoxilysin
EC:1.7.2.2			-	Nitrite reductase (cytochrome; ammonia-forming)
EC:3.4.22.8			-	Clostripain
EC:1.21.98.1	Control	2.20126	0.00282726	Cyclic dehypoxanthinyl futalosine synthase
EC:1.1.1.243			0.0144041	Carveol dehydrogenase
EC:5.3.99.11			0.0082033	2-keto-myo-inositol isomerase
EC:5.3.99.10			-	Thiazole tautomerase
EC:1.8.1.8	POF	2.27317	0.0082033	Protein-disulfide reductase
EC:1.8.1.9			-	Thioredoxin-disulfide reductase
EC:1.8.1.7			0.00969477	Glutathione-disulfide reductase
EC:1.8.1.4	Control	2.20328	0.0347667	Dihydrolipoyl dehydrogenase
EC:1.8.1.2	POF	2.21459	0.00616866	Assimilatory sulfite reductase (NADPH)
EC:1.14.11.33			0.0331647	DNA oxidative demethylase
EC:1.8.3.1			0.0151146	Sulfite oxidase
EC:4.1.99.19			0.00775385	2-iminoacetate synthase
EC:1.14.11.39			-	L-asparagine oxygenase
EC:1.8.5.2	Control	2.14732	0.00692059	Thiosulfate dehydrogenase (quinone)
EC:1.8.5.3			0.0149173	Dimethylsulfoxide reductase
EC:4.2.99.20			0.0149173	2-succinyl-6-hydroxy-2,4-cyclohexadiene-1-carboxylate synthase
EC:4.2.99.21			0.0213775	Isochorismate lyase
EC:2.1.2.3			-	Phosphoribosylaminoimidazolecarboxamide formyltransferase
EC:3.4.13.9	POF	2.02671	0.00775385	Xaa-Pro dipeptidase
EC:3.4.21.80			-	Streptogrisin A
EC:2.4.1.277			-	10-deoxymethynolide desosaminyltransferase
EC:2.7.1.29			0.0458303	Glycerone kinase
EC:1.1.1.85			-	3-isopropylmalate dehydrogenase
EC:1.1.1.86			-	Ketol-acid reductoisomerase (NADP(+))
EC:1.1.1.87			0.0182177	Homoisocitrate dehydrogenase
EC:3.1.3.93			-	L-galactose 1-phosphate phosphatase
EC:1.1.1.81	POF	2.26584	0.00340202	Hydroxypyruvate reductase
EC:2.7.2.8			-	Acetylglutamate kinase
EC:2.7.1.21			0.0260694	Thymidine kinase
EC:3.4.19.3			0.0224756	Pyroglutamyl-peptidase I
EC:2.7.1.23			-	NAD(+) kinase
EC:2.7.1.22			0.0141513	Ribosylnicotinamide kinase
EC:1.1.1.88			-	Hydroxymethylglutaryl-CoA reductase
EC:2.7.1.24			-	Dephospho-CoA kinase
EC:2.7.1.27			0.0473791	Erythritol kinase
EC:2.7.1.26			-	Riboflavin kinase
EC:1.5.1.3	POF	2.26872	0.010819	Dihydrofolate reductase
EC:1.5.1.2			-	Pyrroline-5-carboxylate reductase
EC:1.5.1.1			-	(NAD(P)H)
EC:1.5.1.7			-	Saccharopine dehydrogenase (NAD(+), L-lysine-forming)
EC:1.5.1.5			-	Methylenetetrahydrofolate dehydrogenase (NADP(+))
EC:2.7.6.5			-	GTP diphosphokinase
EC:2.7.6.1			-	Ribose-phosphate diphosphokinase
EC:2.7.6.3			-	2-amino-4-hydroxy-6-hydroxymethyldihydropteridine diphosphokinase
EC:2.7.6.2			-	Thiamine diphosphokinase
EC:2.4.1.8			0.0372891	Maltose phosphorylase
EC:2.7.8.8			-	CDP-diacylglycerol--serine O-phosphatidyltransferase
EC:2.4.1.5			-	Dextransucrase
EC:2.4.1.4			-	Amylosucrase
EC:2.7.8.5	Control	2.08348	0.00917273	CDP-diacylglycerol--glycerol-3-phosphate 3-phosphatidyltransferase
EC:1.14.14.12			-	3-hydroxy-9,10-secoandrosta-1,3,5(10)-triene-9,17-dione monooxygenase
EC:1.5.3.1	Control	2.57394	0.00969477	Sarcosine oxidase
EC:2.1.1.132	Control	2.4706	0.00549111	Precorrin-6B C(5,15)-methyltransferase (decarboxylating)
EC:2.1.1.133	Control	2.11912	0.0073266	Precorrin-4 C(11)-methyltransferase
EC:2.1.1.130	Control	2.13488	0.00582101	Precorrin-2 C(20)-methyltransferase
EC:2.1.1.131	Control	2.11906	0.0073266	Precorrin-3B C(17)-methyltransferase
EC:3.5.5.1			0.0418518	Nitrilase
EC:2.1.1.182			-	16S rRNA (adenine(1518)-N(6)/adenine(1519)-N(6))-dimethyltransferase
EC:3.2.1.185			-	Non-reducing end beta-L-arabinofuranosidase
EC:3.2.1.184			-	UDP-N,N'-diacetylbacillosamine 2-epimerase (hydrolyzing)
EC:3.2.1.187			-	(Ara-f)(3)-Hyp beta-L-arabinobiosidase
EC:2.3.1.39			-	[Acyl-carrier-protein] S-malonyltransferase
EC:3.2.1.180			0.0141513	Unsaturated chondroitin disaccharide hydrolase
EC:3.2.1.183			0.002334	UDP-N-acetylglucosamine 2-epimerase (hydrolyzing)
EC:4.3.1.29			0.0120575	D-glucosaminate-6-phosphate ammonia lyase
EC:1.10.3.12			-	Menaquinol oxidase (H(+)-transporting)
EC:1.2.1.91			0.00549111	3-oxo-5,6-dehydrosuberyl-CoA semialdehyde dehydrogenase
EC:4.3.1.24			0.00215244	Phenylalanine ammonia-lyase
EC:1.5.5.2	POF	2.03699	0.00517819	Proline dehydrogenase
EC:1.5.5.1			-	Electron-transferring-flavoprotein dehydrogenase
EC:3.4.25.2	POF	2.16268	0.0114234	HslU--HslV peptidase
EC:3.4.25.1	Control	2.45525	0.00488147	Proteasome endopeptidase complex
EC:5.3.1.12			0.0102431	Glucuronate isomerase
EC:3.2.1.10			-	Oligo-1,6-glucosidase
EC:3.2.1.11			-	Dextranase
EC:3.2.1.14	Control	2.62087	0.00408129	Chitinase
EC:3.2.1.15			-	Polygalacturonase
EC:3.2.1.17	POF	2.19907	0.0127228	Lysozyme
EC:3.2.1.18	Control	2.21691	0.00114523	Exo-alpha-sialidase
EC:2.3.1.82	Control	2.19083	0.00265634	Aminoglycoside 6'-N-acetyltransferase
EC:2.3.1.81			-	Aminoglycoside N(3')-acetyltransferase
EC:2.3.1.89			-	Tetrahydrodipicolinate N-acetyltransferase
EC:2.6.1.22			0.0203263	(S)-3-amino-2-methylpropionate transaminase
EC:2.6.1.21			0.0273729	D-amino-acid transaminase
EC:1.5.99.15			0.0182177	Dihydromethanopterin reductase (acceptor)
EC:1.5.99.14			0.0144041	6-hydroxypseudooxynicotine dehydrogenase
EC:3.2.2.24			-	ADP-ribosyl-[dinitrogen reductase] hydrolase
EC:3.2.2.26	Control	2.20543	0.00319958	Futalosine hydrolase
EC:3.2.2.27	Control	2.26559	0.00517819	Uracil-DNA glycosylase
EC:3.2.2.20			-	DNA-3-methyladenine glycosylase I
EC:3.2.2.21	Control	2.26284	0.0073266	DNA-3-methyladenine glycosylase II
EC:3.2.2.23	Control	2.0752	0.0174387	DNA-formamidopyrimidine glycosylase
EC:3.4.16.4	Control	2.9775	0.00549111	Serine-type D-Ala-D-Ala carboxypeptidase
EC:2.3.1.242			0.0114234	Kdo(2)-lipid IV(A) palmitoleoyltransferase
EC:2.3.1.243			0.0193205	Lauroyl-Kdo(2)-lipid IV(A) myristoyltransferase
EC:2.3.1.241			-	Kdo(2)-lipid IV(A) lauroyltransferase
EC:2.8.4.4	POF	2.21175	0.0102431	[Ribosomal protein S12] (aspartate(89)-C(3))-methylthiotransferase
EC:2.8.4.5			0.0438029	tRNA (N(6)-L-threonylcarbamoyladenosine(37)-C(2))-methylthiotransferase
EC:2.7.8.15			0.00793024	N-acetylglucosaminephosphotransferase
EC:2.7.8.14			-	CDP-ribitol ribitolphosphotransferase
EC:2.7.8.13			-	Phospho-N-acetylmuramoyl-pentapeptide-transferase
EC:2.1.1.71			-	Phosphatidyl-N-methylethanolamine N-methyltransferase
EC:2.8.4.2			-	Arsenate-mycothiol transferase
EC:2.8.4.3			-	tRNA-2-methylthio-N(6)-dimethylallyladenosine synthase
EC:4.1.1.98	POF	2.12807	0.0260694	4-hydroxy-3-polyprenylbenzoate decarboxylase
EC:2.1.1.79	Control	2.21226	0.0203263	Cyclopropane-fatty-acyl-phospholipid synthase
EC:2.7.4.16			-	Thiamine-phosphate kinase
EC:2.7.4.14			-	UMP/CMP kinase
EC:2.7.7.38	POF	2.21371	0.00969477	3-deoxy-manno-octulosonate cytidylyltransferase
EC:2.7.7.39	Control	2.1732	0.00384229	Glycerol-3-phosphate cytidylyltransferase
EC:2.7.7.33			-	Glucose-1-phosphate cytidylyltransferase
EC:2.7.2.15			0.010819	Propionate kinase
EC:1.3.1.98			-	UDP-N-acetylmuramate dehydrogenase
EC:6.6.1.1	Control	2.00416	0.0479361	Magnesium chelatase
EC:2.7.2.11			-	Glutamate 5-kinase
EC:3.5.1.32			-	Hippurate hydrolase
EC:4.1.2.19			0.00361607	Rhamnulose-1-phosphate aldolase
EC:4.1.2.13			-	Fructose-bisphosphate aldolase
EC:4.1.2.14	Control	2.08588	0.0157196	2-dehydro-3-deoxy-phosphogluconate aldolase
EC:4.1.2.17			0.0458303	L-fuculose-phosphate aldolase
EC:1.6.99.3	Control	2.21628	0.0236225	NADH dehydrogenase
EC:1.6.99.1			-	NADPH dehydrogenase
EC:3.1.1.81			-	Quorum-quenching N-acyl-homoserine lactonase
EC:1.13.11.79			0.0437552	5,6-dimethylbenzimidazole synthase
EC:3.1.1.85			0.00917273	Pimeloyl-[acyl-carrier protein] methyl ester esterase
EC:1.13.11.75			-	All-trans-8'-apo-beta-carotenal 15,15'-oxygenase
EC:3.1.26.12			0.0364344	Ribonuclease E
EC:3.1.26.11			-	Ribonuclease Z
EC:1.14.13.10			-	2,6-dihydroxypyridine 3-monooxygenase
EC:3.4.24.11			0.0300045	Neprilysin
EC:3.4.24.13			-	IgA-specific metalloendopeptidase
EC:3.4.24.15			0.017985	Thimet oligopeptidase
EC:4.1.3.44			0.0344055	tRNA 4-demethylwyosine synthase (AdoMet-dependent)
EC:4.1.3.41			-	3-hydroxy-D-aspartate aldolase
EC:4.1.3.40			0.0073266	Chorismate lyase
EC:4.1.3.43			-	4-hydroxy-2-oxohexanoate aldolase
EC:4.1.3.42	Control	2.24262	0.00384229	(4S)-4-hydroxy-2-oxoglutarate aldolase
EC:1.1.1.272			-	D-2-hydroxyacid dehydrogenase (NADP(+))
EC:1.1.1.271	Control	2.09626	0.00282726	GDP-L-fucose synthase
EC:1.1.1.275			0.0186417	(+)-trans-carveol dehydrogenase
EC:3.1.3.92			-	Kanosamine-6-phosphate phosphatase
EC:4.1.2.43			-	3-hexulose-6-phosphate synthase
EC:3.1.3.90			-	Maltose 6'-phosphate phosphatase
EC:4.1.2.40			0.0157196	Tagatose-bisphosphate aldolase
EC:1.14.11.47	POF	2.11654	0.00460022	50S ribosomal protein L16 3-hydroxylase
EC:2.7.1.20	Control	2.47504	0.00460022	Adenosine kinase
EC:3.4.19.1			0.016785	Acylaminoacyl-peptidase
EC:2.4.1.129	POF	2.03915	0.00917273	Peptidoglycan glycosyltransferase
EC:2.7.1.25			-	Adenylyl-sulfate kinase
EC:2.4.2.18			-	Anthranilate phosphoribosyltransferase
EC:2.4.2.19			-	Nicotinate-nucleotide diphosphorylase (carboxylating)
EC:1.7.2.3			-	Trimethylamine-N-oxide reductase (cytochrome c)
EC:2.4.2.10			-	Orotate phosphoribosyltransferase
EC:2.4.2.12			-	Nicotinamide phosphoribosyltransferase
EC:3.4.19.5			0.0134202	Beta-aspartyl-peptidase
EC:2.4.2.14			-	Amidophosphoribosyltransferase
EC:3.1.1.32			0.0134202	Phospholipase A(1)
EC:2.4.2.17			-	ATP phosphoribosyltransferase
EC:6.3.3.2			-	5-formyltetrahydrofolate cyclo-ligase
EC:4.3.1.1			0.0236225	Aspartate ammonia-lyase
EC:3.6.1.15			-	Nucleoside-triphosphate phosphatase
EC:3.6.1.17			-	Bis(5'-nucleosyl)-tetraphosphatase (asymmetrical)
EC:3.6.1.11	Control	2.25749	0.0065349	Exopolyphosphatase
EC:3.6.1.13			-	ADP-ribose diphosphatase
EC:2.4.1.266	Control	2.15822	0.00384229	Glucosyl-3-phosphoglycerate synthase
EC:3.7.1.22			0.0364344	3D-(3,5/4)-trihydroxycyclohexane-1,2-dione acylhydrolase (decyclizing)
EC:3.7.1.20			0.0134202	3-fumarylpyruvate hydrolase
EC:1.3.7.7			-	Ferredoxin:protochlorophyllide reductase (ATP-dependent)
EC:1.3.7.5			-	Phycocyanobilin:ferredoxin oxidoreductase
EC:1.3.7.3			0.0137756	Phycoerythrobilin:ferredoxin oxidoreductase
EC:1.3.7.2			0.0137756	15,16-dihydrobiliverdin:ferredoxin oxidoreductase
EC:3.1.3.87			-	2-hydroxy-3-keto-5-methylthiopentenyl-1-phosphate phosphatase
EC:3.1.3.81			0.0236225	Diacylglycerol diphosphate phosphatase
EC:3.1.3.82	POF	2.19872	0.00433372	D-glycero-beta-D-manno-heptose 1,7-bisphosphate 7-phosphatase
EC:2.7.1.39			0.0301495	Homoserine kinase
EC:2.7.1.36			-	Mevalonate kinase
EC:2.7.1.37			-	2.7.11.30 and 2.7.12.1
EC:1.3.5.3			0.0065349	Protoporphyrinogen IX dehydrogenase (menaquinone)
EC:1.3.5.2			-	Dihydroorotate dehydrogenase (quinone)
EC:1.3.5.5			-	15-cis-phytoene desaturase
EC:3.1.3.89			0.0165595	5'-deoxynucleotidase
EC:2.7.1.30	Control	2.13412	0.0236225	Glycerol kinase
EC:2.7.1.31			0.0193205	Glycerate 3-kinase
EC:6.2.1.32	Control	2.1738	0.00433372	Anthranilate--CoA ligase
EC:2.7.1.107	POF	2.11868	0.0236225	Diacylglycerol kinase (ATP)
EC:3.5.4.40	Control	2.1973	0.00282726	Aminodeoxyfutalosine deaminase
EC:1.5.8.4			-	Dimethylglycine dehydrogenase
EC:1.1.99.3	POF	2.05043	0.0127228	Gluconate 2-dehydrogenase (acceptor)
EC:5.3.1.23			-	S-methyl-5-thioribose-1-phosphate isomerase
EC:1.3.99.26	Control	2.10358	0.0260694	All-trans-zeta-carotene desaturase
EC:1.3.99.22	POF	2.25665	0.0301495	Coproporphyrinogen dehydrogenase
EC:1.3.99.23			0.00266556	All-trans-retinol 13,14-reductase
EC:1.3.99.28	Control	2.10358	0.0260694	Phytoene desaturase (neurosporene-forming)
EC:1.3.99.29	Control	2.10358	0.0260694	Phytoene desaturase (zeta-carotene-forming)
EC:2.7.8.7			-	Holo-[acyl-carrier-protein] synthase
EC:5.3.1.24			-	Phosphoribosylanthranilate isomerase
EC:2.7.8.6			0.00917273	Undecaprenyl-phosphate galactose phosphotransferase
EC:3.6.3.12	Control	2.40753	0.0287324	Potassium-transporting ATPase
EC:3.6.3.16	Control	2.47883	0.00384229	Arsenite-transporting ATPase
EC:2.4.1.7			-	Sucrose phosphorylase
EC:3.6.3.14	POF	2.41163	0.0399748	H(+)-transporting two-sector ATPase
EC:2.4.1.1			-	Glycogen phosphorylase
EC:1.2.1.89			-	D-glyceraldehyde dehydrogenase (NADP(+))
EC:1.2.1.88			-	L-glutamate gamma-semialdehyde dehydrogenase
EC:1.2.1.81			-	Sulfoacetaldehyde dehydrogenase (acylating)
EC:1.2.1.80			-	Long-chain acyl-[acyl-carrier-protein] reductase
EC:1.2.1.85			-	2-hydroxymuconate-6-semialdehyde dehydrogenase
EC:1.2.1.87			-	Propanal dehydrogenase (CoA-propanoylating)
EC:3.2.1.25			-	Beta-mannosidase
EC:3.2.1.24	Control	2.13296	0.00517819	Alpha-mannosidase
EC:3.2.1.26	POF	2.09953	0.0364344	Beta-fructofuranosidase
EC:3.2.1.21	Control	2.55688	0.0134202	Beta-glucosidase
EC:3.2.1.20	Control	2.641	0.00867592	Alpha-glucosidase
EC:3.2.1.23			-	Beta-galactosidase
EC:3.2.1.22			0.0364344	Alpha-galactosidase
EC:3.2.1.28	POF	2.04499	0.0127228	Alpha,alpha-trehalase
EC:4.1.1.33			-	Diphosphomevalonate decarboxylase
EC:3.4.23.48			-	Plasminogen activator Pla
EC:3.4.23.49			-	Omptin
EC:3.4.23.42			-	Thermopsin
EC:3.4.23.43			-	Prepilin peptidase
EC:2.9.1.1	POF	2.23526	0.00460022	L-seryl-tRNA(Sec) selenium transferase
EC:3.4.22.48			-	Staphopain
EC:3.4.22.40			-	Bleomycin hydrolase
EC:2.4.1.25			0.00692059	4-alpha-glucanotransferase
EC:4.2.1.148			0.0381522	2-methylfumaryl-CoA hydratase
EC:4.2.1.149			-	Crotonobetainyl-CoA hydratase
EC:2.4.1.20			0.000779876	Cellobiose phosphorylase
EC:2.4.1.21	POF	2.28292	0.0134202	Starch synthase
EC:4.2.1.140			-	Gluconate/galactonate dehydratase
EC:4.2.1.141			-	2-dehydro-3-deoxy-D-arabinonate dehydratase
EC:4.2.1.147			-	5,6,7,8-tetrahydromethanopterin hydro-lyase
EC:4.2.1.144			-	3-amino-5-hydroxybenzoate synthase
EC:3.4.21.102			-	C-terminal processing peptidase
EC:1.3.1.86	Control	2.19713	0.00282726	Crotonyl-CoA reductase
EC:1.3.1.87			-	3-(cis-5,6-dihydroxycyclohexa-1,3-dien-1-yl)propanoate dehydrogenase
EC:1.3.1.84			-	Acrylyl-CoA reductase (NADPH)
EC:1.3.1.85			0.0364174	Crotonyl-CoA carboxylase/reductase
EC:1.3.1.83			-	Geranylgeranyl diphosphate reductase
EC:3.5.4.1			0.0273729	Cytosine deaminase
EC:3.5.4.2			0.0102431	Adenine deaminase
EC:3.5.4.3			0.00249491	Guanine deaminase
EC:3.5.4.4	Control	2.57161	0.00775385	Adenosine deaminase
EC:3.5.4.5			0.0065349	Cytidine deaminase
EC:3.5.4.9			-	Methenyltetrahydrofolate cyclohydrolase
EC:3.5.2.2			-	Dihydropyrimidinase
EC:2.4.2.54			-	Beta-ribofuranosylhydroxybenzene 5'-phosphate synthase
EC:3.5.2.6	Control	2.25409	0.00361607	Beta-lactamase
EC:3.5.2.7			-	Imidazolonepropionase
EC:3.5.2.5			-	Allantoinase
EC:3.5.2.9	Control	2.16458	0.0065349	5-oxoprolinase (ATP-hydrolyzing)
EC:2.1.1.41			-	Sterol 24-C-methyltransferase
EC:2.1.1.45	POF	2.10647	0.0127228	Thymidylate synthase
EC:2.1.1.44	Control	2.18814	0.00384229	L-histidine N(alpha)-methyltransferase
EC:6.3.5.10	Control	2.07814	0.000761858	Adenosylcobyric acid synthase (glutamine-hydrolyzing)
EC:3.5.1.97			-	Acyl-homoserine-lactone acylase
EC:2.4.2.52	POF	2.06396	0.0120575	Triphosphoribosyl-dephospho-CoA synthase
EC:6.3.5.11	Control	2.09003	0.001935	Cobyrinate a,c-diamide synthase (glutamine-hydrolyzing)
EC:2.4.2.53			0.0114234	Undecaprenyl-phosphate 4-deoxy-4-formamido-L-arabinose transferase
EC:1.1.5.6	POF	2.03648	0.0127228	Formate dehydrogenase-N
EC:3.5.1.96	POF	2.06672	0.0174387	Succinylglutamate desuccinylase
EC:5.1.3.31			-	D-tagatose 3-epimerase
EC:1.1.1.264			-	L-idonate 5-dehydrogenase (NAD(P)(+))
EC:1.1.1.267			-	1-deoxy-D-xylulose-5-phosphate reductoisomerase
EC:5.1.3.30			-	D-psicose 3-epimerase
EC:1.1.1.261	Control	2.19752	0.00265634	sn-glycerol-1-phosphate dehydrogenase
EC:1.1.1.262	POF	2.44929	0.00384229	4-hydroxythreonine-4-phosphate dehydrogenase
EC:3.5.2.10	Control	2.11656	0.00692059	Creatininase
EC:5.3.1.14			0.0381697	L-rhamnose isomerase
EC:1.1.2.8			-	Alcohol dehydrogenase (cytochrome c)
EC:3.5.2.14	POF	2.00319	0.010819	N-methylhydantoinase (ATP-hydrolyzing)
EC:1.1.2.3			0.00300817	L-lactate dehydrogenase (cytochrome)
EC:1.1.2.4			0.0224756	D-lactate dehydrogenase (cytochrome)
EC:5.1.1.3			-	Glutamate racemase
EC:5.1.1.1	POF	2.076	0.0149173	Alanine racemase
EC:5.1.1.7			-	Diaminopimelate epimerase
EC:5.1.1.4			-	Proline racemase
EC:1.1.1.193			-	5-amino-6-(5-phosphoribosylamino)uracil reductase
EC:5.1.1.8			0.00775385	4-hydroxyproline epimerase
EC:3.5.2.18			-	Enamidase
EC:2.4.2.29	POF	2.29373	0.0183585	tRNA-guanine(34) transglycosylase
[truncated: 95 more rows]
